# Supplementary material for: Lysine Acetylation is an Important Post-Translational Modification that Modulates Heat Shock Response in the Sea Cucumber Apostichopus japonicus
Source: Int J Mol Sci. 2019 Sep 9;20(18):4423. doi: 10.3390/ijms20184423 (PMC6770049; doi:10.3390/ijms20184423)
Supplement: Supplementary file 1 [file ijms-20-04423-s001.zip]

Archive with 3 entries (3 files):
- Figure S1 Predicted domains and structures of CBP.pdf
- Table S1 Annotation of acetylated protein.xlsx
- Table S2.docx
