# Supplementary material for: Lysine Acetylation is an Important Post-Translational Modification that Modulates Heat Shock Response in the Sea Cucumber Apostichopus japonicus
Source: Int J Mol Sci. 2019 Sep 9;20(18):4423. doi: 10.3390/ijms20184423 (PMC6770049; doi:10.3390/ijms20184423)
Supplement: Supplementary file 1 [file ijms-20-04423-s001.zip › Table S1 Annotation of acetylated protein.xlsx]

## Sheet: GO.anno
Protein	Description	GO_NUM	GO_Description
AJAP23108	EVMFSAJAP23108 AJAPscaffold1178:138949-157526(-) uncharacterized protein LOC588535	3	Biological Process:protein N-linked glycosylation (GO:0006487),Cellular Component:oligosaccharyltransferase complex (GO:0008250),Cellular Component:integral component of membrane (GO:0016021)
AJAP08881	EVMFSAJAP08881 AJAPscaffold259:55886-62806(+) uncharacterized protein LOC100894089 isoform X3	2	Molecular Function:oxidoreductase activity (GO:0016491),Biological Process:oxidation-reduction process (GO:0055114)
AJAP18618	EVMFSAJAP18618 AJAPscaffold775:111752-114397(-) uncharacterized protein LOC100892266	3	Molecular Function:protein binding (GO:0005515),Cellular Component:nucleus (GO:0005634),Cellular Component:cytoplasm (GO:0005737)
AJAP21230	EVMFSAJAP21230 AJAPscaffold982:21832-26745(-)	3	Molecular Function:GTP binding (GO:0005525),Cellular Component:intracellular (GO:0005622),Biological Process:small GTPase mediated signal transduction (GO:0007264)
AJAP04561	EVMFSAJAP04561 AJAPscaffold110:669502-703748(-) kinesin-like protein KIF15	2	Molecular Function:calcium ion binding (GO:0005509),Molecular Function:protein binding (GO:0005515)
AJAP26000	EVMFSAJAP26000 AJAPscaffold1570:35455-55528(+) "hypothetical protein, partial "	2	Cellular Component:mitochondrial inner membrane (GO:0005743),Biological Process:respiratory electron transport chain (GO:0022904)
AJAP16772	EVMFSAJAP16772 AJAPscaffold652:4745-6795(-) trophoblast glycoprotein-like	4	Cellular Component:nucleus (GO:0005634),Cellular Component:small nucleolar ribonucleoprotein complex (GO:0005732),Biological Process:rRNA processing (GO:0006364),Cellular Component:Mpp10 complex (GO:0034457)
AJAP03017	EVMFSAJAP03017 AJAPscaffold67:34649-36925(+) "uncharacterized protein LOC102806175, partial "	1	Cellular Component:retromer complex (GO:0030904)
AJAP18483	EVMFSAJAP18483 AJAPscaffold766:73785-74165(-) hypothetical protein	1	Molecular Function:lipid binding (GO:0008289)
AJAP21025	EVMFSAJAP21025 AJAPscaffold964:189562-203333(-) uncharacterized protein LOC100893587	2	Molecular Function:structural molecule activity (GO:0005198),Cellular Component:intermediate filament (GO:0005882)
AJAP18910	EVMFSAJAP18910 AJAPscaffold791:82456-84543(+) leucine-rich repeat-containing protein 70-like	3	Molecular Function:adenosylhomocysteinase activity (GO:0004013),Biological Process:S-adenosylhomocysteine catabolic process (GO:0019510),Molecular Function:NAD binding (GO:0051287)
AJAP21229	EVMFSAJAP21229 AJAPscaffold981:216293-221799(-) hyalin	2	Molecular Function:catalytic activity (GO:0003824),Biological Process:metabolic process (GO:0008152)
AJAP23993	EVMFSAJAP23993 AJAPscaffold1280:98619-102460(-)	1	Molecular Function:fatty-acyl-CoA binding (GO:0000062)
AJAP06771	EVMFSAJAP06771 AJAPscaffold179:369199-374079(+)	4	Molecular Function:structural constituent of ribosome (GO:0003735),Cellular Component:intracellular (GO:0005622),Cellular Component:ribosome (GO:0005840),Biological Process:translation (GO:0006412)
AJAP15626	EVMFSAJAP15626 AJAPscaffold578:92128-109035(-) uncharacterized protein LOC104747594	8	Molecular Function:nucleotide binding (GO:0000166),Molecular Function:aminoacyl-tRNA ligase activity (GO:0004812),Molecular Function:glutamine-tRNA ligase activity (GO:0004819),Molecular Function:ATP binding (GO:0005524),Cellular Component:cytoplasm (GO:0005737),Biological Process:tRNA aminoacylation for protein translation (GO:0006418),Biological Process:glutaminyl-tRNA aminoacylation (GO:000642…
AJAP11870	EVMFSAJAP11870 AJAPscaffold384:514-16216(-) probable G-protein coupled receptor 112	2	Molecular Function:kinase activity (GO:0016301),Biological Process:intracellular signal transduction (GO:0035556)
AJAP26390	EVMFSAJAP26390 AJAPscaffold1647:109588-113634(-) transmembrane protein with metallophosphoesterase domain-like	4	Molecular Function:structural constituent of ribosome (GO:0003735),Cellular Component:intracellular (GO:0005622),Cellular Component:ribosome (GO:0005840),Biological Process:translation (GO:0006412)
AJAP21026	EVMFSAJAP21026 AJAPscaffold964:209283-209651(-)	2	Molecular Function:structural molecule activity (GO:0005198),Cellular Component:intermediate filament (GO:0005882)
AJAP06236	EVMFSAJAP06236 AJAPscaffold162:104457-117247(+) uncharacterized protein LOC105444571	2	Cellular Component:mitochondrial outer membrane (GO:0005741),Biological Process:protein targeting to mitochondrion (GO:0006626)
AJAP12095	EVMFSAJAP12095 AJAPscaffold395:525958-532995(-) ATP-binding cassette sub-family C member 9 isoform X1	3	Molecular Function:structural constituent of ribosome (GO:0003735),Cellular Component:ribosome (GO:0005840),Biological Process:translation (GO:0006412)
AJAP25444	EVMFSAJAP25444 AJAPscaffold1482:85601-93638(+) "uncharacterized protein LOC763830, partial "	2	Molecular Function:GTP binding (GO:0005525),Biological Process:small GTPase mediated signal transduction (GO:0007264)
AJAP10419	EVMFSAJAP10419 AJAPscaffold318:248730-262526(+) nesprin-1 isoform X2	2	Cellular Component:intracellular (GO:0005622),Biological Process:ribosome biogenesis (GO:0042254)
AJAP19219	EVMFSAJAP19219 AJAPscaffold817:199311-216435(+)	2	Molecular Function:catalytic activity (GO:0003824),Biological Process:metabolic process (GO:0008152)
AJAP09273	EVMFSAJAP09273 AJAPscaffold273:297304-298955(+) peroxiredoxin-6	3	Cellular Component:mitochondrion (GO:0005739),Cellular Component:mitochondrial respiratory chain complex I (GO:0005747),Biological Process:electron transport chain (GO:0022900)
AJAP16938	EVMFSAJAP16938 AJAPscaffold662:540126-559367(-) gamma-tubulin complex component 4 isoform X1	3	Molecular Function:4-hydroxyphenylpyruvate dioxygenase activity (GO:0003868),Biological Process:aromatic amino acid family metabolic process (GO:0009072),Biological Process:oxidation-reduction process (GO:0055114)
AJAP19930	EVMFSAJAP19930 AJAPscaffold868:387065-403125(+) protein DPCD	1	Molecular Function:protein binding (GO:0005515)
AJAP29273	EVMFSAJAP29273 AJAPscaffold2458:33351-37383(-)	3	Molecular Function:actin binding (GO:0003779),Molecular Function:protein binding (GO:0005515),Biological Process:actomyosin structure organization (GO:0031032)
AJAP06743	EVMFSAJAP06743 AJAPscaffold178:593211-596122(+) nucleoporin GLE1	1	Molecular Function:protein binding (GO:0005515)
AJAP10849	EVMFSAJAP10849 AJAPscaffold337:1043144-1049783(-) oligosaccharyltransferase complex subunit ostc-B	4	Molecular Function:structural constituent of ribosome (GO:0003735),Cellular Component:intracellular (GO:0005622),Cellular Component:ribosome (GO:0005840),Biological Process:translation (GO:0006412)
AJAP25298	EVMFSAJAP25298 AJAPscaffold1458:4025-17483(+) ankyrin repeat domain-containing protein 42	4	Molecular Function:3-hydroxyacyl-CoA dehydrogenase activity (GO:0003857),Biological Process:fatty acid metabolic process (GO:0006631),Molecular Function:oxidoreductase activity (GO:0016491),Biological Process:oxidation-reduction process (GO:0055114)
AJAP20013	EVMFSAJAP20013 AJAPscaffold875:162191-213426(+) ATM interactor-like	1	Molecular Function:GTPase activator activity (GO:0005096)
AJAP07967	EVMFSAJAP07967 AJAPscaffold225:262873-268379(-) galanin receptor type 1-like	2	Molecular Function:catalytic activity (GO:0003824),Biological Process:metabolic process (GO:0008152)
AJAP14946	EVMFSAJAP14946 AJAPscaffold537:581045-586823(+) hypothetical protein TcasGA2_TC008495	2	Molecular Function:histone deacetylase activity (GO:0004407),Biological Process:histone deacetylation (GO:0016575)
AJAP00388	EVMFSAJAP00388 AJAPscaffold7:857053-864985(-) dehydrogenase/reductase SDR family member 7 isoform X1	2	Cellular Component:cytoplasm (GO:0005737),Biological Process:D-amino acid catabolic process (GO:0019478)
AJAP18723	EVMFSAJAP18723 AJAPscaffold781:3231-10783(+) solute carrier family 35 member G1	1	Biological Process:metabolic process (GO:0008152)
AJAP21938	EVMFSAJAP21938 AJAPscaffold1043:429505-436259(+) uncharacterized protein LOC105441796	3	Molecular Function:structural constituent of ribosome (GO:0003735),Cellular Component:ribosome (GO:0005840),Biological Process:translation (GO:0006412)
AJAP08038	EVMFSAJAP08038 AJAPscaffold227:784219-794373(-) uncharacterized protein C16orf52 homolog B-like	2	Molecular Function:triose-phosphate isomerase activity (GO:0004807),Biological Process:metabolic process (GO:0008152)
AJAP10319	EVMFSAJAP10319 AJAPscaffold314:395538-444897(+)	5	Molecular Function:Rho guanyl-nucleotide exchange factor activity (GO:0005089),Molecular Function:calcium ion binding (GO:0005509),Molecular Function:protein binding (GO:0005515),Biological Process:endocytosis (GO:0006897),Biological Process:regulation of Rho protein signal transduction (GO:0035023)
AJAP06648	EVMFSAJAP06648 AJAPscaffold176:255016-257687(+) motile sperm domain-containing protein 2	1	Molecular Function:zinc ion binding (GO:0008270)
AJAP05203	EVMFSAJAP05203 AJAPscaffold129:1202038-1209190(-) sodium-dependent multivitamin transporter-like	1	Molecular Function:nucleic acid binding (GO:0003676)
AJAP08631	EVMFSAJAP08631 AJAPscaffold248:585298-588809(+)	2	Molecular Function:GTP binding (GO:0005525),Biological Process:small GTPase mediated signal transduction (GO:0007264)
AJAP16902	EVMFSAJAP16902 AJAPscaffold660:188522-189122(+) "hypothetical protein CAPTEDRAFT_161178, partial "	1	Cellular Component:intracellular membrane-bounded organelle (GO:0043231)
AJAP15405	EVMFSAJAP15405 AJAPscaffold563:272309-297283(-) "acyl-CoA dehydrogenase family member 10, partial "	3	Molecular Function:glucose-6-phosphate isomerase activity (GO:0004347),Biological Process:gluconeogenesis (GO:0006094),Biological Process:glycolytic process (GO:0006096)
AJAP30179	EVMFSAJAP30179 AJAPscaffold2929:241-2830(-) "Multiple epidermal growth factor-like domains protein 10, partial "	4	Cellular Component:Arp2/3 protein complex (GO:0005885),Cellular Component:actin cytoskeleton (GO:0015629),Biological Process:regulation of actin filament polymerization (GO:0030833),Biological Process:Arp2/3 complex-mediated actin nucleation (GO:0034314)
AJAP07978	EVMFSAJAP07978 AJAPscaffold225:469447-493015(+) tetratricopeptide repeat protein 1	4	Molecular Function:catalytic activity (GO:0003824),Molecular Function:biotin carboxylase activity (GO:0004075),Molecular Function:ATP binding (GO:0005524),Molecular Function:metal ion binding (GO:0046872)
AJAP10707	EVMFSAJAP10707 AJAPscaffold331:310458-324011(-) "N-alpha-acetyltransferase 35, NatC auxiliary subunit-like "	4	Biological Process:ion transport (GO:0006811),Molecular Function:ion transmembrane transporter activity (GO:0015075),Cellular Component:membrane (GO:0016020),Biological Process:transmembrane transport (GO:0055085)
AJAP17465	EVMFSAJAP17465 AJAPscaffold698:140649-165060(-) rho GTPase-activating protein 100F-like	1	Molecular Function:protein binding (GO:0005515)
AJAP10387	EVMFSAJAP10387 AJAPscaffold317:214913-218799(-) uncharacterized protein LOC105437616	3	Molecular Function:nucleic acid binding (GO:0003676),Biological Process:nucleobase-containing compound metabolic process (GO:0006139),Molecular Function:3'-5' exonuclease activity (GO:0008408)
AJAP14793	EVMFSAJAP14793 AJAPscaffold528:270365-280092(-) isoaspartyl peptidase/L-asparaginase-like	1	Biological Process:carbohydrate biosynthetic process (GO:0016051)
AJAP22088	EVMFSAJAP22088 AJAPscaffold1061:97814-100996(+) autocrine proliferation repressor protein A-like	3	Molecular Function:structural constituent of ribosome (GO:0003735),Cellular Component:ribosome (GO:0005840),Biological Process:translation (GO:0006412)
AJAP22002	EVMFSAJAP22002 AJAPscaffold1052:6367-32474(-) oncoprotein	4	Molecular Function:DNA binding (GO:0003677),Molecular Function:DNA-directed DNA polymerase activity (GO:0003887),Cellular Component:gamma DNA polymerase complex (GO:0005760),Biological Process:DNA replication (GO:0006260)
AJAP19132	EVMFSAJAP19132 AJAPscaffold811:219364-224470(+) mucin-2	2	Molecular Function:lipid transporter activity (GO:0005319),Biological Process:lipid transport (GO:0006869)
AJAP05823	EVMFSAJAP05823 AJAPscaffold148:357859-369863(+) protein FAM43B	4	Molecular Function:ATP binding (GO:0005524),Biological Process:protein folding (GO:0006457),Biological Process:response to stress (GO:0006950),Molecular Function:unfolded protein binding (GO:0051082)
AJAP10817	EVMFSAJAP10817 AJAPscaffold337:165554-171291(-) low-density lipoprotein receptor-related protein 6	1	Cellular Component:membrane (GO:0016020)
AJAP03422	EVMFSAJAP03422 AJAPscaffold76:662976-663518(-) uncharacterized protein LOC583612	4	Cellular Component:nucleosome (GO:0000786),Molecular Function:DNA binding (GO:0003677),Cellular Component:nucleus (GO:0005634),Biological Process:nucleosome assembly (GO:0006334)
AJAP28438	EVMFSAJAP28438 AJAPscaffold2159:102815-111122(+) coiled-coil domain-containing protein 43-like	3	Molecular Function:thiol-dependent ubiquitin-specific protease activity (GO:0004843),Cellular Component:intracellular (GO:0005622),Biological Process:ubiquitin-dependent protein catabolic process (GO:0006511)
AJAP28973	EVMFSAJAP28973 AJAPscaffold2328:70014-72339(-)	2	Cellular Component:intracellular (GO:0005622),Molecular Function:zinc ion binding (GO:0008270)
AJAP06580	EVMFSAJAP06580 AJAPscaffold173:273251-281203(+) sodium-dependent alanine transporter 1	1	Biological Process:carbohydrate metabolic process (GO:0005975)
AJAP04935	EVMFSAJAP04935 AJAPscaffold121:306456-329716(+) uncharacterized protein LOC100891119	1	Molecular Function:protein domain specific binding (GO:0019904)
AJAP12898	EVMFSAJAP12898 AJAPscaffold429:540278-549569(+) Polyserase-2	5	Molecular Function:malic enzyme activity (GO:0004470),Molecular Function:malate dehydrogenase (decarboxylating) (NAD+) activity (GO:0004471),Biological Process:malate metabolic process (GO:0006108),Molecular Function:NAD binding (GO:0051287),Biological Process:oxidation-reduction process (GO:0055114)
AJAP13953	EVMFSAJAP13953 AJAPscaffold478:115004-126007(+)	2	Molecular Function:NAD binding (GO:0051287),Biological Process:oxidation-reduction process (GO:0055114)
AJAP06164	EVMFSAJAP06164 AJAPscaffold159:634411-637509(+) uncharacterized protein LOC105437336	1	Molecular Function:protein binding (GO:0005515)
AJAP25287	EVMFSAJAP25287 AJAPscaffold1456:127623-131272(+) uncharacterized protein LOC100373477	4	Molecular Function:structural constituent of ribosome (GO:0003735),Cellular Component:intracellular (GO:0005622),Cellular Component:ribosome (GO:0005840),Biological Process:translation (GO:0006412)
AJAP17832	EVMFSAJAP17832 AJAPscaffold723:77819-81367(+)	4	Molecular Function:structural constituent of ribosome (GO:0003735),Cellular Component:intracellular (GO:0005622),Cellular Component:ribosome (GO:0005840),Biological Process:translation (GO:0006412)
AJAP10998	EVMFSAJAP10998 AJAPscaffold344:27108-43630(+) large subunit GTPase 1 homolog	5	Molecular Function:ATP-dependent peptidase activity (GO:0004176),Molecular Function:serine-type endopeptidase activity (GO:0004252),Molecular Function:ATP binding (GO:0005524),Biological Process:proteolysis (GO:0006508),Biological Process:protein catabolic process (GO:0030163)
AJAP01672	EVMFSAJAP01672 AJAPscaffold33:273497-278084(-) protein phosphatase 1H	1	Biological Process:oxidation-reduction process (GO:0055114)
AJAP04631	EVMFSAJAP04631 AJAPscaffold113:273058-279590(+) secreted frizzled-related protein 5 isoform X2	2	Cellular Component:nucleus (GO:0005634),Biological Process:mRNA methylation (GO:0080009)
AJAP09119	EVMFSAJAP09119 AJAPscaffold269:278400-282455(+) disabled homolog 2-interacting protein	3	Molecular Function:protein binding (GO:0005515),Biological Process:signal transduction (GO:0007165),Biological Process:regulation of apoptotic process (GO:0042981)
AJAP22222	EVMFSAJAP22222 AJAPscaffold1075:91924-97775(+)	3	Molecular Function:nucleic acid binding (GO:0003676),Molecular Function:RNA binding (GO:0003723),Molecular Function:translation initiation factor activity (GO:0003743)
AJAP10846	EVMFSAJAP10846 AJAPscaffold337:974209-997980(+) uncharacterized protein LOC577184 isoform X8	3	Molecular Function:iron ion binding (GO:0005506),Molecular Function:heme binding (GO:0020037),Biological Process:oxidation-reduction process (GO:0055114)
AJAP18002	EVMFSAJAP18002 AJAPscaffold735:284133-291933(-) LOW QUALITY PROTEIN: protein lin-9 homolog	3	Cellular Component:endoplasmic reticulum (GO:0005783),Biological Process:intracellular protein transport (GO:0006886),Cellular Component:integral component of membrane (GO:0016021)
AJAP20308	EVMFSAJAP20308 AJAPscaffold902:99217-102024(-) small nuclear ribonucleoprotein Sm D3-like	2	Molecular Function:catalytic activity (GO:0003824),Biological Process:metabolic process (GO:0008152)
AJAP04135	EVMFSAJAP04135 AJAPscaffold97:749160-750533(-) "KH domain-containing, RNA-binding, signal transduction-associated protein 2, partial "	6	Molecular Function:RNA binding (GO:0003723),Molecular Function:double-stranded RNA binding (GO:0003725),Molecular Function:ATP binding (GO:0005524),Biological Process:immune response (GO:0006955),Molecular Function:transferase activity (GO:0016740),Biological Process:defense response to virus (GO:0051607)
AJAP12653	EVMFSAJAP12653 AJAPscaffold420:172997-190149(+) "Retrovirus-related Pol polyprotein from transposon 412, partial "	4	Molecular Function:GTP binding (GO:0005525),Biological Process:signal transduction (GO:0007165),Biological Process:small GTPase mediated signal transduction (GO:0007264),Cellular Component:membrane (GO:0016020)
AJAP04117	EVMFSAJAP04117 AJAPscaffold97:200747-213291(+) EGF-like module-containing mucin-like hormone receptor-like 3	3	Biological Process:metabolic process (GO:0008152),Molecular Function:oxidoreductase activity (GO:0016491),Biological Process:oxidation-reduction process (GO:0055114)
AJAP05558	EVMFSAJAP05558 AJAPscaffold140:158443-174150(-) IgGFc-binding protein-like	1	Molecular Function:phosphatidylinositol binding (GO:0035091)
AJAP23643	EVMFSAJAP23643 AJAPscaffold1239:5225-6691(-) uncharacterized protein LOC105444594 isoform X2	1	Biological Process:protein homooligomerization (GO:0051260)
AJAP11955	EVMFSAJAP11955 AJAPscaffold387:300303-300731(-) U4/U6 small nuclear ribonucleoprotein Prp4	2	Cellular Component:nucleosome (GO:0000786),Molecular Function:DNA binding (GO:0003677)
AJAP19619	EVMFSAJAP19619 AJAPscaffold846:243088-247005(-) "zinc finger CCHC domain-containing protein 3-like, partial "	4	Molecular Function:nucleic acid binding (GO:0003676),Molecular Function:RNA binding (GO:0003723),Molecular Function:metal ion binding (GO:0046872),Cellular Component:U2AF (GO:0089701)
AJAP01341	EVMFSAJAP01341 AJAPscaffold26:317802-340437(-) hypothetical protein TcasGA2_TC001813	1	Biological Process:metabolic process (GO:0008152)
AJAP23549	EVMFSAJAP23549 AJAPscaffold1228:96861-101316(+) protein NEDD1 isoform X1	1	Molecular Function:calcium ion binding (GO:0005509)
AJAP14697	EVMFSAJAP14697 AJAPscaffold523:340254-376689(-)	4	Molecular Function:calcium-dependent cysteine-type endopeptidase activity (GO:0004198),Molecular Function:calcium ion binding (GO:0005509),Cellular Component:intracellular (GO:0005622),Biological Process:proteolysis (GO:0006508)
AJAP14193	EVMFSAJAP14193 AJAPscaffold493:5605-10182(+) tyrosine-protein kinase Tec-like	2	Molecular Function:DNA binding (GO:0003677),Molecular Function:transcription coactivator activity (GO:0003713)
AJAP24507	EVMFSAJAP24507 AJAPscaffold1343:130053-140272(+)	7	Molecular Function:nucleotide binding (GO:0000166),Molecular Function:aminoacyl-tRNA ligase activity (GO:0004812),Molecular Function:glycine-tRNA ligase activity (GO:0004820),Molecular Function:ATP binding (GO:0005524),Cellular Component:cytoplasm (GO:0005737),Biological Process:tRNA aminoacylation for protein translation (GO:0006418),Biological Process:glycyl-tRNA aminoacylation (GO:0006426)
AJAP24425	EVMFSAJAP24425 AJAPscaffold1331:234677-239080(-) eukaryotic translation initiation factor 3 subunit D	3	Molecular Function:transporter activity (GO:0005215),Biological Process:transport (GO:0006810),Molecular Function:lipid binding (GO:0008289)
AJAP00690	EVMFSAJAP00690 AJAPscaffold13:647628-665070(+)	2	Molecular Function:protein binding (GO:0005515),Molecular Function:zinc ion binding (GO:0008270)
AJAP18573	EVMFSAJAP18573 AJAPscaffold772:287417-302474(-) "fructose-2,6-bisphosphatase TIGAR B-like isoform X3 "	2	Molecular Function:GTPase activity (GO:0003924),Molecular Function:GTP binding (GO:0005525)
AJAP07741	EVMFSAJAP07741 AJAPscaffold219:500675-501405(-) Tenascin-X	3	Biological Process:metabolic process (GO:0008152),Molecular Function:oxidoreductase activity (GO:0016491),Biological Process:oxidation-reduction process (GO:0055114)
AJAP01257	EVMFSAJAP01257 AJAPscaffold24:599262-613589(+) AF4/FMR2 family member 3	2	Molecular Function:transaminase activity (GO:0008483),Molecular Function:pyridoxal phosphate binding (GO:0030170)
AJAP11119	EVMFSAJAP11119 AJAPscaffold349:221550-234689(-) CST complex subunit STN1 isoform X1	3	Molecular Function:ATP binding (GO:0005524),Biological Process:protein folding (GO:0006457),Molecular Function:unfolded protein binding (GO:0051082)
AJAP04718	EVMFSAJAP04718 AJAPscaffold115:326-16582(-) LOW QUALITY PROTEIN: putative helicase MOV-10	2	Cellular Component:endoplasmic reticulum membrane (GO:0005789),Biological Process:protein N-linked glycosylation via asparagine (GO:0018279)
AJAP22233	EVMFSAJAP22233 AJAPscaffold1076:84339-89822(+)	2	Molecular Function:oxidoreductase activity (GO:0016491),Biological Process:oxidation-reduction process (GO:0055114)
AJAP07582	EVMFSAJAP07582 AJAPscaffold214:222916-225262(-)	2	Molecular Function:GTPase activity (GO:0003924),Molecular Function:GTP binding (GO:0005525)
AJAP22588	EVMFSAJAP22588 AJAPscaffold1112:182322-188507(-) "neogenin-like, partial "	3	Biological Process:protein peptidyl-prolyl isomerization (GO:0000413),Molecular Function:peptidyl-prolyl cis-trans isomerase activity (GO:0003755),Biological Process:protein folding (GO:0006457)
AJAP08618	EVMFSAJAP08618 AJAPscaffold248:274634-285167(-) hypothetical protein CAPTEDRAFT_219761	4	Molecular Function:GDP-dissociation inhibitor activity (GO:0005092),Molecular Function:Rab GDP-dissociation inhibitor activity (GO:0005093),Biological Process:small GTPase mediated signal transduction (GO:0007264),Biological Process:protein transport (GO:0015031)
AJAP01717	EVMFSAJAP01717 AJAPscaffold34:515707-519400(+) chitobiosyldiphosphodolichol beta-mannosyltransferase	2	Molecular Function:hydrogen ion transmembrane transporter activity (GO:0015078),Biological Process:ATP synthesis coupled proton transport (GO:0015986)
AJAP20738	EVMFSAJAP20738 AJAPscaffold941:201200-202786(-) mediator of RNA polymerase II transcription subunit 21 isoform X2	2	Biological Process:RNA processing (GO:0006396),Molecular Function:RNA ligase activity (GO:0008452)
AJAP07945	EVMFSAJAP07945 AJAPscaffold224:1308781-1315191(-) hypothetical protein BRAFLDRAFT_91314	1	Molecular Function:protein binding (GO:0005515)
AJAP00891	EVMFSAJAP00891 AJAPscaffold17:891547-905618(+) dnaJ homolog subfamily C member 12-like	8	Molecular Function:nucleotide binding (GO:0000166),Molecular Function:aminoacyl-tRNA ligase activity (GO:0004812),Molecular Function:threonine-tRNA ligase activity (GO:0004829),Molecular Function:ATP binding (GO:0005524),Cellular Component:cytoplasm (GO:0005737),Biological Process:tRNA aminoacylation for protein translation (GO:0006418),Biological Process:threonyl-tRNA aminoacylation (GO:0006435)…
AJAP03683	EVMFSAJAP03683 AJAPscaffold84:298567-320163(-) glutathione S-transferase-like	4	Molecular Function:DNA binding (GO:0003677),Molecular Function:DNA topoisomerase type II (ATP-hydrolyzing) activity (GO:0003918),Molecular Function:ATP binding (GO:0005524),Biological Process:DNA topological change (GO:0006265)
AJAP01534	EVMFSAJAP01534 AJAPscaffold30:658364-666087(-) glycoprotein 3-alpha-L-fucosyltransferase A-like	2	Molecular Function:oxidoreductase activity (GO:0016491),Biological Process:cell redox homeostasis (GO:0045454)
AJAP07562	EVMFSAJAP07562 AJAPscaffold213:172712-185979(-) homeobox protein GBX-2	1	Cellular Component:histone acetyltransferase complex (GO:0000123)
AJAP24928	EVMFSAJAP24928 AJAPscaffold1398:32747-63333(-) uncharacterized protein LOC102805810	1	Molecular Function:catalytic activity (GO:0003824)
AJAP09803	EVMFSAJAP09803 AJAPscaffold293:545121-555792(+) uncharacterized protein LOC104943198	2	Molecular Function:oxidoreductase activity (GO:0016491),Biological Process:oxidation-reduction process (GO:0055114)
AJAP11221	EVMFSAJAP11221 AJAPscaffold353:14753-20970(+) cytoplasmic FMR1-interacting protein 2 isoform X1	2	Molecular Function:NAD binding (GO:0051287),Biological Process:oxidation-reduction process (GO:0055114)
AJAP17627	EVMFSAJAP17627 AJAPscaffold710:254201-278760(+) multidrug resistance-associated protein 5	1	Molecular Function:protein binding (GO:0005515)
AJAP10499	EVMFSAJAP10499 AJAPscaffold323:26155-32643(+) hypothetical protein BRAFLDRAFT_203123	3	Molecular Function:phosphomannomutase activity (GO:0004615),Cellular Component:cytoplasm (GO:0005737),Biological Process:GDP-mannose biosynthetic process (GO:0009298)
AJAP16817	EVMFSAJAP16817 AJAPscaffold654:268076-269673(-) "peptidyl-tRNA hydrolase ICT1, mitochondrial "	2	Biological Process:isoprenoid biosynthetic process (GO:0008299),Molecular Function:2-C-methyl-D-erythritol 4-phosphate cytidylyltransferase activity (GO:0050518)
AJAP13564	EVMFSAJAP13564 AJAPscaffold461:53272-56354(+) protein canopy homolog 2	4	Molecular Function:structural constituent of ribosome (GO:0003735),Cellular Component:intracellular (GO:0005622),Cellular Component:ribosome (GO:0005840),Biological Process:translation (GO:0006412)
AJAP05305	EVMFSAJAP05305 AJAPscaffold132:282863-306537(+)	6	Molecular Function:transcription cofactor activity (GO:0003712),Molecular Function:histone acetyltransferase activity (GO:0004402),Molecular Function:protein binding (GO:0005515),Cellular Component:nucleus (GO:0005634),Molecular Function:zinc ion binding (GO:0008270),Biological Process:histone acetylation (GO:0016573)
AJAP29667	EVMFSAJAP29667 AJAPscaffold2618:13045-22650(+) uncharacterized protein LOC100333395	3	Molecular Function:iron ion binding (GO:0005506),Molecular Function:heme binding (GO:0020037),Biological Process:oxidation-reduction process (GO:0055114)
AJAP26056	EVMFSAJAP26056 AJAPscaffold1584:282-14708(-) cholesterol 24-hydroxylase isoform X2	2	Molecular Function:translation elongation factor activity (GO:0003746),Biological Process:translational elongation (GO:0006414)
AJAP12645	EVMFSAJAP12645 AJAPscaffold419:863567-867833(-) E3 ubiquitin-protein ligase TRIP12 isoform X2	2	Molecular Function:acyl-CoA dehydrogenase activity (GO:0003995),Biological Process:oxidation-reduction process (GO:0055114)
AJAP18644	EVMFSAJAP18644 AJAPscaffold776:289174-289737(-) uncharacterized protein LOC105437022	4	Cellular Component:nucleosome (GO:0000786),Molecular Function:DNA binding (GO:0003677),Cellular Component:nucleus (GO:0005634),Biological Process:nucleosome assembly (GO:0006334)
AJAP20957	EVMFSAJAP20957 AJAPscaffold957:206263-218668(-)	1	Molecular Function:protein binding (GO:0005515)
AJAP21888	EVMFSAJAP21888 AJAPscaffold1040:67197-73922(-) "dynein heavy chain 7, axonemal isoform X1 "	2	Molecular Function:oxidoreductase activity (GO:0016491),Biological Process:oxidation-reduction process (GO:0055114)
AJAP09114	EVMFSAJAP09114 AJAPscaffold269:166788-176518(-) leucine-rich repeats and immunoglobulin-like domains protein 2 isoform X2	1	Molecular Function:sulfate adenylyltransferase (ATP) activity (GO:0004781)
AJAP15327	EVMFSAJAP15327 AJAPscaffold558:344427-350739(-)	2	Molecular Function:phosphoglycerate kinase activity (GO:0004618),Biological Process:glycolytic process (GO:0006096)
AJAP08659	EVMFSAJAP08659 AJAPscaffold249:461441-473071(-) uncharacterized protein LOC105439079	1	Biological Process:oxidation-reduction process (GO:0055114)
AJAP00341	EVMFSAJAP00341 AJAPscaffold6:2262775-2269500(-) extracellular signal-regulated kinase 2	2	Molecular Function:catalytic activity (GO:0003824),Biological Process:metabolic process (GO:0008152)
AJAP25032	EVMFSAJAP25032 AJAPscaffold1414:303842-304747(+) testis-expressed sequence 2 protein isoform X3	5	Molecular Function:GTPase activity (GO:0003924),Molecular Function:structural constituent of cytoskeleton (GO:0005200),Molecular Function:GTP binding (GO:0005525),Cellular Component:microtubule (GO:0005874),Biological Process:microtubule-based process (GO:0007017)
AJAP00092	EVMFSAJAP00092 AJAPscaffold2:673745-689771(+)	2	Molecular Function:nucleic acid binding (GO:0003676),Molecular Function:protein binding (GO:0005515)
AJAP10836	EVMFSAJAP10836 AJAPscaffold337:590817-595876(-) "zinc finger protein 271-like, partial "	4	Molecular Function:structural constituent of ribosome (GO:0003735),Cellular Component:intracellular (GO:0005622),Cellular Component:ribosome (GO:0005840),Biological Process:translation (GO:0006412)
AJAP07856	EVMFSAJAP07856 AJAPscaffold223:784130-788234(-) dexamethasone-induced Ras-related protein 1-like	3	Cellular Component:chromatin (GO:0000785),Molecular Function:DNA binding (GO:0003677),Cellular Component:nucleus (GO:0005634)
AJAP14210	EVMFSAJAP14210 AJAPscaffold494:91436-95666(-) uncharacterized protein K02A2.6-like	2	Molecular Function:DNA binding (GO:0003677),Molecular Function:zinc ion binding (GO:0008270)
AJAP18728	EVMFSAJAP18728 AJAPscaffold781:106749-117768(+) tripartite motif-containing protein 2 isoform X2	1	Biological Process:mitotic spindle assembly checkpoint (GO:0007094)
AJAP01515	EVMFSAJAP01515 AJAPscaffold30:76859-95743(-)	1	Molecular Function:pyridoxal phosphate binding (GO:0030170)
AJAP18465	EVMFSAJAP18465 AJAPscaffold765:171331-203847(+) potassium channel subfamily K member 16	1	Cellular Component:nucleus (GO:0005634)
AJAP09867	EVMFSAJAP09867 AJAPscaffold296:437491-438460(-) mitochondrial enolase superfamily member 1	2	Molecular Function:electron carrier activity (GO:0009055),Molecular Function:heme binding (GO:0020037)
AJAP18114	EVMFSAJAP18114 AJAPscaffold742:135529-146447(-) putative nuclease HARBI1	1	Biological Process:metabolic process (GO:0008152)
AJAP04370	EVMFSAJAP04370 AJAPscaffold105:186770-261554(-) sialidase-1	2	Molecular Function:oxidoreductase activity (GO:0016491),Biological Process:oxidation-reduction process (GO:0055114)
AJAP27850	EVMFSAJAP27850 AJAPscaffold1982:67686-72504(-) uncharacterized protein ZMYM6NB	1	Molecular Function:sulfotransferase activity (GO:0008146)
AJAP23166	EVMFSAJAP23166 AJAPscaffold1185:163115-167682(+) ragulator complex protein LAMTOR3	3	Biological Process:protein N-linked glycosylation (GO:0006487),Cellular Component:oligosaccharyltransferase complex (GO:0008250),Cellular Component:integral component of membrane (GO:0016021)
AJAP09366	EVMFSAJAP09366 AJAPscaffold275:979535-982789(-) hypothetical protein BRAFLDRAFT_86502	4	Molecular Function:structural constituent of ribosome (GO:0003735),Cellular Component:intracellular (GO:0005622),Cellular Component:ribosome (GO:0005840),Biological Process:translation (GO:0006412)
AJAP09156	EVMFSAJAP09156 AJAPscaffold270:455153-463416(-) glycosyl transferase GT2 family	2	Molecular Function:motor activity (GO:0003774),Cellular Component:myosin complex (GO:0016459)
AJAP18609	EVMFSAJAP18609 AJAPscaffold774:285360-294276(-) uncharacterized protein LOC100889145	2	Molecular Function:oxidoreductase activity (GO:0016491),Biological Process:oxidation-reduction process (GO:0055114)
AJAP23458	EVMFSAJAP23458 AJAPscaffold1218:139080-162359(+) "dynein heavy chain 10, axonemal isoform X3 "	2	Molecular Function:calcium ion binding (GO:0005509),Molecular Function:protein binding (GO:0005515)
AJAP25300	EVMFSAJAP25300 AJAPscaffold1458:26053-26823(-) diacylglycerol kinase theta	1	Molecular Function:metal ion binding (GO:0046872)
AJAP08989	EVMFSAJAP08989 AJAPscaffold264:326422-334054(-) zinc finger MYM-type protein 1-like	4	Molecular Function:acyl-CoA dehydrogenase activity (GO:0003995),Biological Process:metabolic process (GO:0008152),Molecular Function:flavin adenine dinucleotide binding (GO:0050660),Biological Process:oxidation-reduction process (GO:0055114)
AJAP20347	EVMFSAJAP20347 AJAPscaffold906:132069-157265(-) carboxy-terminal kinesin 2-like	1	Molecular Function:protein binding (GO:0005515)
AJAP03905	EVMFSAJAP03905 AJAPscaffold91:100404-155055(+) dnaJ homolog subfamily C member 28-like	4	Molecular Function:monooxygenase activity (GO:0004497),Molecular Function:iron ion binding (GO:0005506),Molecular Function:heme binding (GO:0020037),Biological Process:oxidation-reduction process (GO:0055114)
AJAP23379	EVMFSAJAP23379 AJAPscaffold1209:66588-76025(-) "hypothetical protein LOTGIDRAFT_111301, partial "	2	Molecular Function:protein-glutamine gamma-glutamyltransferase activity (GO:0003810),Biological Process:peptide cross-linking (GO:0018149)
AJAP22277	EVMFSAJAP22277 AJAPscaffold1080:124027-135749(+) "suppressor of SWI4 1 homolog, partial "	1	Biological Process:oxidation-reduction process (GO:0055114)
AJAP02851	EVMFSAJAP02851 AJAPscaffold63:392161-404264(-) hypothetical protein CAPTEDRAFT_184330	7	Molecular Function:nucleotide binding (GO:0000166),Molecular Function:aminoacyl-tRNA ligase activity (GO:0004812),Molecular Function:methionine-tRNA ligase activity (GO:0004825),Molecular Function:protein binding (GO:0005515),Molecular Function:ATP binding (GO:0005524),Biological Process:tRNA aminoacylation for protein translation (GO:0006418),Biological Process:methionyl-tRNA aminoacylation (GO:…
AJAP10320	EVMFSAJAP10320 AJAPscaffold314:447272-452523(-) interleukin-1 receptor-associated kinase 1-binding protein 1-like	1	Biological Process:ATP synthesis coupled proton transport (GO:0015986)
AJAP11310	EVMFSAJAP11310 AJAPscaffold357:180363-185419(+)	5	Molecular Function:endopeptidase activity (GO:0004175),Molecular Function:threonine-type endopeptidase activity (GO:0004298),Cellular Component:proteasome core complex (GO:0005839),Biological Process:ubiquitin-dependent protein catabolic process (GO:0006511),Biological Process:proteolysis involved in cellular protein catabolic process (GO:0051603)
AJAP03822	EVMFSAJAP03822 AJAPscaffold88:40198-46834(+) cholesterol 24-hydroxylase	1	Biological Process:regulation of GTPase activity (GO:0043087)
AJAP02409	EVMFSAJAP02409 AJAPscaffold51:43500-46392(+) LOW QUALITY PROTEIN: ATPase family AAA domain-containing protein 2B	3	Molecular Function:RNA cap binding (GO:0000339),Molecular Function:nucleic acid binding (GO:0003676),Cellular Component:nuclear cap binding complex (GO:0005846)
AJAP22125	EVMFSAJAP22125 AJAPscaffold1064:38725-66206(+)	2	Molecular Function:protein binding (GO:0005515),Molecular Function:zinc ion binding (GO:0008270)
AJAP04096	EVMFSAJAP04096 AJAPscaffold96:561968-564096(-) gamma-secretase-activating protein-like	2	Biological Process:transport (GO:0006810),Cellular Component:integral component of membrane (GO:0016021)
AJAP23574	EVMFSAJAP23574 AJAPscaffold1232:90046-95906(-) dentin sialophosphoprotein	1	Molecular Function:RNA binding (GO:0003723)
AJAP06721	EVMFSAJAP06721 AJAPscaffold178:241912-245997(+) macrophage mannose receptor 1	1	Molecular Function:protein binding (GO:0005515)
AJAP29015	EVMFSAJAP29015 AJAPscaffold2343:11832-29502(-) uncharacterized protein LOC100888188	6	Biological Process:cellular glucose homeostasis (GO:0001678),Molecular Function:hexokinase activity (GO:0004396),Molecular Function:ATP binding (GO:0005524),Molecular Function:glucose binding (GO:0005536),Biological Process:carbohydrate metabolic process (GO:0005975),Biological Process:carbohydrate phosphorylation (GO:0046835)
AJAP11152	EVMFSAJAP11152 AJAPscaffold350:321234-357374(+) reverse transcriptase	3	Molecular Function:phosphogluconate dehydrogenase (decarboxylating) activity (GO:0004616),Molecular Function:NAD binding (GO:0051287),Biological Process:oxidation-reduction process (GO:0055114)
AJAP26915	EVMFSAJAP26915 AJAPscaffold1747:13168-64595(+) multiple epidermal growth factor-like domains protein 6	1	Molecular Function:protein binding (GO:0005515)
AJAP24174	EVMFSAJAP24174 AJAPscaffold1303:92752-98485(-) homeodomain containing transcription factor Hox11/13c	1	Molecular Function:ribose-5-phosphate isomerase activity (GO:0004751)
AJAP08765	EVMFSAJAP08765 AJAPscaffold254:341515-353261(-) "Cyclin-dependent kinase 11B, partial "	2	Molecular Function:transcription factor binding (GO:0008134),Molecular Function:protein dimerization activity (GO:0046983)
AJAP01194	EVMFSAJAP01194 AJAPscaffold23:498662-502848(-) U5 small nuclear ribonucleoprotein 40 kDa protein	1	Cellular Component:mitochondrial respiratory chain complex III (GO:0005750)
AJAP11844	EVMFSAJAP11844 AJAPscaffold383:32445-42095(-) acidic leucine-rich nuclear phosphoprotein 32 family member E-like isoform X1	1	Molecular Function:protein binding (GO:0005515)
AJAP27420	EVMFSAJAP27420 AJAPscaffold1868:58486-75052(-) intraflagellar transport protein 22 homolog	1	Molecular Function:protein binding (GO:0005515)
AJAP13249	EVMFSAJAP13249 AJAPscaffold444:264470-273424(-)	1	Biological Process:cell redox homeostasis (GO:0045454)
AJAP15174	EVMFSAJAP15174 AJAPscaffold548:362573-380301(+) hypothetical protein EH28_02027	2	Molecular Function:protein binding (GO:0005515),Biological Process:RNA processing (GO:0006396)
AJAP04662	EVMFSAJAP04662 AJAPscaffold113:1045600-1047559(-) uncharacterized protein LOC105440160	2	Cellular Component:extracellular region (GO:0005576),Biological Process:pathogenesis (GO:0009405)
AJAP05693	EVMFSAJAP05693 AJAPscaffold144:5353-43243(-)	4	Molecular Function:motor activity (GO:0003774),Molecular Function:protein binding (GO:0005515),Molecular Function:ATP binding (GO:0005524),Cellular Component:myosin complex (GO:0016459)
AJAP15703	EVMFSAJAP15703 AJAPscaffold582:28825-41168(-) "peptidyl-tRNA hydrolase 2, mitochondrial "	1	Molecular Function:protein binding (GO:0005515)
AJAP12378	EVMFSAJAP12378 AJAPscaffold407:231644-235072(+) DNA mismatch repair protein Msh3 isoform X2	5	Molecular Function:GTPase activity (GO:0003924),Molecular Function:structural constituent of cytoskeleton (GO:0005200),Molecular Function:GTP binding (GO:0005525),Cellular Component:microtubule (GO:0005874),Biological Process:microtubule-based process (GO:0007017)
AJAP28247	EVMFSAJAP28247 AJAPscaffold2098:70180-75613(+)	4	Molecular Function:3-hydroxyacyl-CoA dehydrogenase activity (GO:0003857),Biological Process:fatty acid metabolic process (GO:0006631),Molecular Function:oxidoreductase activity (GO:0016491),Biological Process:oxidation-reduction process (GO:0055114)
AJAP10053	EVMFSAJAP10053 AJAPscaffold305:32919-34838(+) hypothetical protein CAPTEDRAFT_18667	3	Molecular Function:iron ion binding (GO:0005506),Molecular Function:heme binding (GO:0020037),Biological Process:oxidation-reduction process (GO:0055114)
AJAP15858	EVMFSAJAP15858 AJAPscaffold593:142626-150536(+) "39S ribosomal protein L9, mitochondrial isoform X3 "	4	Molecular Function:RNA binding (GO:0003723),Biological Process:rRNA processing (GO:0006364),Biological Process:tRNA processing (GO:0008033),Molecular Function:methyltransferase activity (GO:0008168)
AJAP05049	EVMFSAJAP05049 AJAPscaffold125:6859-21539(-)	3	Molecular Function:DNA helicase activity (GO:0003678),Molecular Function:ATP binding (GO:0005524),Molecular Function:ATP-dependent 5'-3' DNA helicase activity (GO:0043141)
AJAP28079	EVMFSAJAP28079 AJAPscaffold2044:31026-36187(+)	2	Molecular Function:fructose-bisphosphate aldolase activity (GO:0004332),Biological Process:glycolytic process (GO:0006096)
AJAP03570	EVMFSAJAP03570 AJAPscaffold81:328316-341401(+)	5	Molecular Function:nucleic acid binding (GO:0003676),Molecular Function:RNA binding (GO:0003723),Cellular Component:nucleus (GO:0005634),Biological Process:RNA processing (GO:0006396),Cellular Component:intracellular ribonucleoprotein complex (GO:0030529)
AJAP15110	EVMFSAJAP15110 AJAPscaffold546:68050-85241(-) protocadherin Fat 4	1	Molecular Function:small protein activating enzyme activity (GO:0008641)
AJAP22852	EVMFSAJAP22852 AJAPscaffold1145:17515-23154(-) uncharacterized protein LOC103468984	2	Molecular Function:scavenger receptor activity (GO:0005044),Cellular Component:membrane (GO:0016020)
AJAP27732	EVMFSAJAP27732 AJAPscaffold1953:144959-145691(+)	3	Molecular Function:signal transducer activity (GO:0004871),Cellular Component:heterotrimeric G-protein complex (GO:0005834),Biological Process:G-protein coupled receptor signaling pathway (GO:0007186)
AJAP28426	EVMFSAJAP28426 AJAPscaffold2158:21369-24516(+) S-formylglutathione hydrolase	1	Molecular Function:GTP binding (GO:0005525)
AJAP13307	EVMFSAJAP13307 AJAPscaffold447:386830-415338(+) GJ17114	1	Molecular Function:actin binding (GO:0003779)
AJAP09828	EVMFSAJAP09828 AJAPscaffold295:18469-26194(+) uncharacterized protein LOC102809082	2	Molecular Function:motor activity (GO:0003774),Cellular Component:myosin complex (GO:0016459)
AJAP17335	EVMFSAJAP17335 AJAPscaffold687:125586-130745(-) ras-related protein Rab-10 isoform X1	2	Molecular Function:protein binding (GO:0005515),Biological Process:regulation of apoptotic process (GO:0042981)
AJAP24456	EVMFSAJAP24456 AJAPscaffold1335:49242-102589(-) zinc transporter 5	1	Molecular Function:actin binding (GO:0003779)
AJAP18698	EVMFSAJAP18698 AJAPscaffold780:810-1115(-)	1	Biological Process:cell redox homeostasis (GO:0045454)
AJAP00389	EVMFSAJAP00389 AJAPscaffold7:877240-882853(+)	4	Biological Process:malate metabolic process (GO:0006108),Molecular Function:oxidoreductase activity (GO:0016491),Molecular Function:malate dehydrogenase activity (GO:0016615),Biological Process:oxidation-reduction process (GO:0055114)
AJAP19047	EVMFSAJAP19047 AJAPscaffold804:62641-79781(-) hypothetical protein BRAFLDRAFT_221740	5	Molecular Function:oxoglutarate dehydrogenase (succinyl-transferring) activity (GO:0004591),Biological Process:tricarboxylic acid cycle (GO:0006099),Biological Process:metabolic process (GO:0008152),Molecular Function:thiamine pyrophosphate binding (GO:0030976),Biological Process:oxidation-reduction process (GO:0055114)
AJAP14622	EVMFSAJAP14622 AJAPscaffold519:667271-687176(-) small RNA degrading nuclease 5 isoform X2	8	Molecular Function:metalloendopeptidase activity (GO:0004222),Cellular Component:extracellular region (GO:0005576),Cellular Component:integral component of peroxisomal membrane (GO:0005779),Biological Process:proteolysis (GO:0006508),Biological Process:cell adhesion (GO:0007155),Cellular Component:membrane (GO:0016020),Biological Process:peroxisome fission (GO:0016559),Molecular Function:peptidas…
AJAP17233	EVMFSAJAP17233 AJAPscaffold679:246831-251215(-) uncharacterized protein LOC105436991	1	Molecular Function:protein binding (GO:0005515)
AJAP18795	EVMFSAJAP18795 AJAPscaffold785:222692-230160(-) lysophosphatidylcholine acyltransferase 2	2	Biological Process:protein transport (GO:0015031),Cellular Component:membrane (GO:0016020)
AJAP07175	EVMFSAJAP07175 AJAPscaffold197:357705-388742(+) predicted protein	9	Molecular Function:protein kinase activity (GO:0004672),Molecular Function:protein tyrosine kinase activity (GO:0004713),Molecular Function:protein binding (GO:0005515),Molecular Function:ATP binding (GO:0005524),Biological Process:protein phosphorylation (GO:0006468),Biological Process:exocytosis (GO:0006887),Cellular Component:synaptic vesicle (GO:0008021),Cellular Component:membrane (GO:001602…
AJAP18085	EVMFSAJAP18085 AJAPscaffold740:135999-138858(-) band 7 protein AGAP004871 isoform X1	3	Molecular Function:structural constituent of ribosome (GO:0003735),Cellular Component:ribosome (GO:0005840),Biological Process:translation (GO:0006412)
AJAP05430	EVMFSAJAP05430 AJAPscaffold136:213785-216345(+)	4	Molecular Function:structural constituent of ribosome (GO:0003735),Molecular Function:protein binding (GO:0005515),Cellular Component:ribosome (GO:0005840),Biological Process:translation (GO:0006412)
AJAP07396	EVMFSAJAP07396 AJAPscaffold205:178307-191557(-) probable palmitoyltransferase ZDHHC24	2	Molecular Function:calcium ion binding (GO:0005509),Molecular Function:calcium-dependent phospholipid binding (GO:0005544)
AJAP06609	EVMFSAJAP06609 AJAPscaffold174:518944-521576(-) predicted protein	1	Molecular Function:protein binding (GO:0005515)
AJAP26676	EVMFSAJAP26676 AJAPscaffold1699:97856-107219(-) E3 SUMO-protein ligase RanBP2-like	4	Molecular Function:ATP binding (GO:0005524),Biological Process:protein folding (GO:0006457),Biological Process:response to stress (GO:0006950),Molecular Function:unfolded protein binding (GO:0051082)
AJAP00877	EVMFSAJAP00877 AJAPscaffold17:619250-627226(+) heparan sulfate glucosamine 3-O-sulfotransferase 1-like	4	Molecular Function:phosphogluconate dehydrogenase (decarboxylating) activity (GO:0004616),Molecular Function:3-hydroxyisobutyrate dehydrogenase activity (GO:0008442),Molecular Function:NAD binding (GO:0051287),Biological Process:oxidation-reduction process (GO:0055114)
AJAP25219	EVMFSAJAP25219 AJAPscaffold1446:45635-68711(-) protein unc-93 homolog A-like	6	Molecular Function:calcium ion binding (GO:0005509),Molecular Function:protein binding (GO:0005515),Cellular Component:cytoskeleton (GO:0005856),Biological Process:cytoskeleton organization (GO:0007010),Molecular Function:microtubule binding (GO:0008017),Molecular Function:cytoskeletal protein binding (GO:0008092)
AJAP18748	EVMFSAJAP18748 AJAPscaffold782:49072-70597(+) hypothetical protein CAPTEDRAFT_208219	1	Molecular Function:protein binding (GO:0005515)
AJAP20063	EVMFSAJAP20063 AJAPscaffold880:162737-168118(+) probable ATP-dependent RNA helicase DDX10	4	Molecular Function:acyl-CoA dehydrogenase activity (GO:0003995),Biological Process:metabolic process (GO:0008152),Molecular Function:flavin adenine dinucleotide binding (GO:0050660),Biological Process:oxidation-reduction process (GO:0055114)
AJAP13411	EVMFSAJAP13411 AJAPscaffold451:734360-746184(+) endonuclease-reverse transcriptase	2	Biological Process:metabolic process (GO:0008152),Molecular Function:methyltransferase activity (GO:0008168)
AJAP11847	EVMFSAJAP11847 AJAPscaffold383:74593-79567(+) uncharacterized protein LOC102805364	4	Molecular Function:catalytic activity (GO:0003824),Molecular Function:hydroxymethylglutaryl-CoA lyase activity (GO:0004419),Cellular Component:mitochondrion (GO:0005739),Biological Process:ketone body biosynthetic process (GO:0046951)
AJAP16544	EVMFSAJAP16544 AJAPscaffold636:202428-220801(+) Retrovirus-related Pol polyprotein from transposon 412	2	Biological Process:carbohydrate metabolic process (GO:0005975),Molecular Function:carbohydrate binding (GO:0030246)
AJAP13398	EVMFSAJAP13398 AJAPscaffold451:501713-515071(+)	2	Molecular Function:catalytic activity (GO:0003824),Biological Process:metabolic process (GO:0008152)
AJAP24921	EVMFSAJAP24921 AJAPscaffold1397:74617-90749(-) DNA-directed RNA polymerase I subunit RPA1	2	Cellular Component:exosome (RNase complex) (GO:0000178),Biological Process:RNA processing (GO:0006396)
AJAP15118	EVMFSAJAP15118 AJAPscaffold546:195747-197596(+) RNA-binding protein 39-like isoform X1	2	Biological Process:deadenylation-dependent decapping of nuclear-transcribed mRNA (GO:0000290),Molecular Function:hydrolase activity (GO:0016787)
AJAP05022	EVMFSAJAP05022 AJAPscaffold124:228752-239617(+) transmembrane protein 41B	3	Molecular Function:fatty-acyl-CoA binding (GO:0000062),Molecular Function:catalytic activity (GO:0003824),Biological Process:metabolic process (GO:0008152)
AJAP24349	EVMFSAJAP24349 AJAPscaffold1322:123343-124183(+) uncharacterized protein LOC100367801	3	Molecular Function:transporter activity (GO:0005215),Biological Process:transport (GO:0006810),Molecular Function:lipid binding (GO:0008289)
AJAP04099	EVMFSAJAP04099 AJAPscaffold96:595820-604284(-)	2	Biological Process:transport (GO:0006810),Cellular Component:integral component of membrane (GO:0016021)
AJAP01355	EVMFSAJAP01355 AJAPscaffold26:728625-736914(-) asparagine synthetase	3	Molecular Function:iron ion binding (GO:0005506),Molecular Function:heme binding (GO:0020037),Biological Process:oxidation-reduction process (GO:0055114)
AJAP05800	EVMFSAJAP05800 AJAPscaffold147:457599-464762(+)	2	Cellular Component:exosome (RNase complex) (GO:0000178),Molecular Function:RNA binding (GO:0003723)
AJAP21565	EVMFSAJAP21565 AJAPscaffold1010:134130-138171(-) guanylate cyclase soluble subunit beta-2-like	5	Molecular Function:GTPase activity (GO:0003924),Molecular Function:structural constituent of cytoskeleton (GO:0005200),Molecular Function:GTP binding (GO:0005525),Cellular Component:microtubule (GO:0005874),Biological Process:microtubule-based process (GO:0007017)
AJAP04052	EVMFSAJAP04052 AJAPscaffold95:563641-567022(-) cystathionine gamma-lyase isoform X2	3	Molecular Function:phosphoenolpyruvate carboxykinase activity (GO:0004611),Molecular Function:GTP binding (GO:0005525),Biological Process:gluconeogenesis (GO:0006094)
AJAP00076	EVMFSAJAP00076 AJAPscaffold2:228882-247216(-) LOW QUALITY PROTEIN: ankyrin repeat and fibronectin type-III domain-containing protein 1	2	Molecular Function:DNA binding (GO:0003677),Cellular Component:nucleus (GO:0005634)
AJAP23456	EVMFSAJAP23456 AJAPscaffold1218:107772-122303(+) "nascent polypeptide-associated complex subunit alpha, muscle-specific form isoform X1 "	1	Molecular Function:protein binding (GO:0005515)
AJAP04474	EVMFSAJAP04474 AJAPscaffold108:64204-101453(+) uncharacterized protein LOC101730913	2	Biological Process:carbohydrate metabolic process (GO:0005975),Biological Process:organic substance metabolic process (GO:0071704)
AJAP27748	EVMFSAJAP27748 AJAPscaffold1958:4415-45686(+) hypothetical protein BRAFLDRAFT_131216	3	Molecular Function:protein binding (GO:0005515),Biological Process:protein deubiquitination (GO:0016579),Molecular Function:thiol-dependent ubiquitinyl hydrolase activity (GO:0036459)
AJAP14747	EVMFSAJAP14747 AJAPscaffold526:251579-265580(-) uncharacterized protein LOC577858	2	Molecular Function:transaminase activity (GO:0008483),Molecular Function:pyridoxal phosphate binding (GO:0030170)
AJAP08104	EVMFSAJAP08104 AJAPscaffold228:1438697-1452204(+)	2	Biological Process:metabolic process (GO:0008152),Molecular Function:hydrolase activity (GO:0016787)
AJAP12602	EVMFSAJAP12602 AJAPscaffold419:36277-57327(-) long-chain-fatty-acid--CoA ligase 5	2	Molecular Function:aminopeptidase activity (GO:0004177),Molecular Function:manganese ion binding (GO:0030145)
AJAP18755	EVMFSAJAP18755 AJAPscaffold782:240335-245981(-) proteasome subunit alpha type-3	1	Molecular Function:ATP binding (GO:0005524)
AJAP13908	EVMFSAJAP13908 AJAPscaffold476:283165-293483(+) trichohyalin	5	Molecular Function:D-amino-acid oxidase activity (GO:0003884),Molecular Function:oxidoreductase activity (GO:0016491),Biological Process:D-amino acid metabolic process (GO:0046416),Biological Process:oxidation-reduction process (GO:0055114),Molecular Function:FAD binding (GO:0071949)
AJAP25487	EVMFSAJAP25487 AJAPscaffold1489:92729-101539(+) uncharacterized protein LOC100888830	4	Molecular Function:pyridoxamine-phosphate oxidase activity (GO:0004733),Biological Process:pyridoxine biosynthetic process (GO:0008615),Molecular Function:FMN binding (GO:0010181),Biological Process:oxidation-reduction process (GO:0055114)
AJAP24772	EVMFSAJAP24772 AJAPscaffold1378:43595-45853(+)	1	Molecular Function:protein binding (GO:0005515)
AJAP05786	EVMFSAJAP05786 AJAPscaffold147:166254-181435(+) agrin	2	Molecular Function:oxidoreductase activity (GO:0016491),Biological Process:oxidation-reduction process (GO:0055114)
AJAP02008	EVMFSAJAP02008 AJAPscaffold41:785920-790881(-) uncharacterized protein LOC100376646	2	Molecular Function:serine-type endopeptidase activity (GO:0004252),Biological Process:proteolysis (GO:0006508)
AJAP24653	EVMFSAJAP24653 AJAPscaffold1362:148370-160890(+) "reverse transcriptase, partial "	1	Cellular Component:nucleus (GO:0005634)
AJAP01818	EVMFSAJAP01818 AJAPscaffold37:684835-689461(+) GK10942	5	Molecular Function:GTPase activity (GO:0003924),Molecular Function:structural constituent of cytoskeleton (GO:0005200),Molecular Function:GTP binding (GO:0005525),Cellular Component:microtubule (GO:0005874),Biological Process:microtubule-based process (GO:0007017)
AJAP26764	EVMFSAJAP26764 AJAPscaffold1716:17048-37972(-) uncharacterized protein LOC105438558	6	Molecular Function:catalytic activity (GO:0003824),Molecular Function:3-hydroxyacyl-CoA dehydrogenase activity (GO:0003857),Biological Process:fatty acid metabolic process (GO:0006631),Biological Process:metabolic process (GO:0008152),Molecular Function:oxidoreductase activity (GO:0016491),Biological Process:oxidation-reduction process (GO:0055114)
AJAP09578	EVMFSAJAP09578 AJAPscaffold283:621495-630656(-)	1	Molecular Function:protein binding (GO:0005515)
AJAP02820	EVMFSAJAP02820 AJAPscaffold62:425115-438087(-) LOW QUALITY PROTEIN: anthrax toxin receptor 1	1	Molecular Function:nucleic acid binding (GO:0003676)
AJAP09378	EVMFSAJAP09378 AJAPscaffold276:23432-41394(-) "malate dehydrogenase, mitochondrial "	3	Molecular Function:ATP binding (GO:0005524),Biological Process:proton transport (GO:0015992),Biological Process:ATP metabolic process (GO:0046034)
AJAP02102	EVMFSAJAP02102 AJAPscaffold44:817552-839429(-) "nucleolar protein 11, partial "	2	Biological Process:intracellular protein transport (GO:0006886),Molecular Function:Ran GTPase binding (GO:0008536)
AJAP05793	EVMFSAJAP05793 AJAPscaffold147:311682-320234(+) uncharacterized protein LOC100377943	5	Molecular Function:antioxidant activity (GO:0016209),Molecular Function:oxidoreductase activity (GO:0016491),Biological Process:cell redox homeostasis (GO:0045454),Molecular Function:peroxiredoxin activity (GO:0051920),Biological Process:oxidation-reduction process (GO:0055114)
AJAP20633	EVMFSAJAP20633 AJAPscaffold932:112233-125922(-) scaffolding protein	2	Molecular Function:oxidoreductase activity (GO:0016491),Biological Process:oxidation-reduction process (GO:0055114)
AJAP21504	EVMFSAJAP21504 AJAPscaffold1005:28947-38224(-) "enoyl-CoA hydratase domain-containing protein 3, mitochondrial-like "	4	Molecular Function:structural constituent of ribosome (GO:0003735),Cellular Component:intracellular (GO:0005622),Cellular Component:ribosome (GO:0005840),Biological Process:translation (GO:0006412)
AJAP05360	EVMFSAJAP05360 AJAPscaffold133:633550-639224(+) "deleted in malignant brain tumors 1 protein, partial "	2	Molecular Function:GTP binding (GO:0005525),Biological Process:small GTPase mediated signal transduction (GO:0007264)
AJAP14054	EVMFSAJAP14054 AJAPscaffold483:382331-383738(-)	2	Molecular Function:oxidoreductase activity (GO:0016491),Biological Process:oxidation-reduction process (GO:0055114)
AJAP12041	EVMFSAJAP12041 AJAPscaffold392:403017-424078(-) zinc transporter ZIP11 isoform 2	6	Molecular Function:catalytic activity (GO:0003824),Molecular Function:3-hydroxyacyl-CoA dehydrogenase activity (GO:0003857),Biological Process:fatty acid metabolic process (GO:0006631),Biological Process:metabolic process (GO:0008152),Molecular Function:oxidoreductase activity (GO:0016491),Biological Process:oxidation-reduction process (GO:0055114)
AJAP03348	EVMFSAJAP03348 AJAPscaffold74:1244500-1248837(-) cholecystokinin receptor type A-like	2	Biological Process:metabolic process (GO:0008152),Molecular Function:methyltransferase activity (GO:0008168)
AJAP09023	EVMFSAJAP09023 AJAPscaffold265:719654-751977(+) Toll	1	Molecular Function:zinc ion binding (GO:0008270)
AJAP04946	EVMFSAJAP04946 AJAPscaffold121:514793-515530(-) LOW QUALITY PROTEIN: translin-associated factor X-interacting protein 1	4	Cellular Component:nucleosome (GO:0000786),Molecular Function:DNA binding (GO:0003677),Cellular Component:nucleus (GO:0005634),Biological Process:nucleosome assembly (GO:0006334)
AJAP18953	EVMFSAJAP18953 AJAPscaffold796:47650-56723(-) uncharacterized protein LOC105444343	3	Cellular Component:endoplasmic reticulum membrane (GO:0005789),Biological Process:protein transport (GO:0015031),Cellular Component:integral component of membrane (GO:0016021)
AJAP17342	EVMFSAJAP17342 AJAPscaffold687:478533-513519(-) kinesin-like protein KIF6	4	Molecular Function:iron ion binding (GO:0005506),Biological Process:oxygen transport (GO:0015671),Molecular Function:oxygen binding (GO:0019825),Molecular Function:heme binding (GO:0020037)
AJAP00453	EVMFSAJAP00453 AJAPscaffold9:136177-145200(-)	2	Cellular Component:nucleus (GO:0005634),Biological Process:chromatin organization (GO:0006325)
AJAP18038	EVMFSAJAP18038 AJAPscaffold737:213507-217849(-) tyrosine-protein phosphatase non-receptor type 23	5	Molecular Function:endopeptidase activity (GO:0004175),Molecular Function:threonine-type endopeptidase activity (GO:0004298),Cellular Component:proteasome core complex (GO:0005839),Biological Process:ubiquitin-dependent protein catabolic process (GO:0006511),Biological Process:proteolysis involved in cellular protein catabolic process (GO:0051603)
AJAP02773	EVMFSAJAP02773 AJAPscaffold61:216098-222172(+) collagen alpha-1(X) chain	4	Molecular Function:acyl-CoA dehydrogenase activity (GO:0003995),Biological Process:metabolic process (GO:0008152),Molecular Function:flavin adenine dinucleotide binding (GO:0050660),Biological Process:oxidation-reduction process (GO:0055114)
AJAP24377	EVMFSAJAP24377 AJAPscaffold1325:76284-86054(-) uncharacterized protein LOC590372	1	Biological Process:carbohydrate metabolic process (GO:0005975)
AJAP14696	EVMFSAJAP14696 AJAPscaffold523:325637-335186(-) predicted protein	3	Molecular Function:ATP binding (GO:0005524),Biological Process:protein folding (GO:0006457),Molecular Function:unfolded protein binding (GO:0051082)
AJAP13982	EVMFSAJAP13982 AJAPscaffold479:256268-263991(-)	4	Molecular Function:calcium ion binding (GO:0005509),Cellular Component:endoplasmic reticulum (GO:0005783),Biological Process:protein folding (GO:0006457),Molecular Function:unfolded protein binding (GO:0051082)
AJAP11220	EVMFSAJAP11220 AJAPscaffold353:11309-13415(+) uncharacterized protein LOC105444533	3	Biological Process:metabolic process (GO:0008152),Molecular Function:NAD binding (GO:0051287),Biological Process:oxidation-reduction process (GO:0055114)
AJAP06082	EVMFSAJAP06082 AJAPscaffold157:103542-108107(-) "CPD photolyase, partial "	4	Molecular Function:structural constituent of ribosome (GO:0003735),Cellular Component:ribosome (GO:0005840),Biological Process:translation (GO:0006412),Cellular Component:large ribosomal subunit (GO:0015934)
AJAP08597	EVMFSAJAP08597 AJAPscaffold247:376445-414118(+) laminin subunit alpha-5-like	1	Molecular Function:protein binding (GO:0005515)
AJAP19961	EVMFSAJAP19961 AJAPscaffold871:59774-61961(-) plexin-A2	1	Molecular Function:fatty-acyl-CoA binding (GO:0000062)
AJAP09447	EVMFSAJAP09447 AJAPscaffold278:712838-718711(-) neurogenic locus notch homolog protein 1 isoform X2	1	Molecular Function:protein binding (GO:0005515)
AJAP02734	EVMFSAJAP02734 AJAPscaffold59:739960-766740(+) putative integrase core domain protein	1	Molecular Function:kinase activity (GO:0016301)
AJAP27359	EVMFSAJAP27359 AJAPscaffold1854:65525-86025(-) uncharacterized protein LOC578978 isoform X10	5	Molecular Function:alpha-mannosidase activity (GO:0004559),Biological Process:carbohydrate metabolic process (GO:0005975),Biological Process:mannose metabolic process (GO:0006013),Molecular Function:zinc ion binding (GO:0008270),Molecular Function:mannosidase activity (GO:0015923)
AJAP11375	EVMFSAJAP11375 AJAPscaffold359:499479-507788(-) uncharacterized protein LOC105445394	3	Molecular Function:iron ion binding (GO:0005506),Molecular Function:heme binding (GO:0020037),Biological Process:oxidation-reduction process (GO:0055114)
AJAP13785	EVMFSAJAP13785 AJAPscaffold472:109584-124806(-) monocarboxylate transporter 1-like	9	Biological Process:telomere maintenance (GO:0000723),Molecular Function:DNA binding (GO:0003677),Molecular Function:damaged DNA binding (GO:0003684),Molecular Function:ATP-dependent DNA helicase activity (GO:0004003),Cellular Component:nucleus (GO:0005634),Biological Process:double-strand break repair via nonhomologous end joining (GO:0006303),Biological Process:DNA recombination (GO:0006310),Mol…
AJAP15339	EVMFSAJAP15339 AJAPscaffold559:95329-103672(-)	1	Molecular Function:protein binding (GO:0005515)
AJAP28533	EVMFSAJAP28533 AJAPscaffold2185:130671-133555(-) hypothetical protein BRAFLDRAFT_125263	1	Molecular Function:catalytic activity (GO:0003824)
AJAP00821	EVMFSAJAP00821 AJAPscaffold16:180839-192534(-) uncharacterized protein LOC105328415	3	Molecular Function:iron ion binding (GO:0005506),Molecular Function:heme binding (GO:0020037),Biological Process:oxidation-reduction process (GO:0055114)
AJAP20890	EVMFSAJAP20890 AJAPscaffold952:57213-58879(-) "budding uninhibited by benzimidazoles 3 homolog (S. cerevisiae), isoform CRA_a "	5	Molecular Function:structural constituent of ribosome (GO:0003735),Cellular Component:intracellular (GO:0005622),Cellular Component:ribosome (GO:0005840),Biological Process:translation (GO:0006412),Cellular Component:small ribosomal subunit (GO:0015935)
AJAP10227	EVMFSAJAP10227 AJAPscaffold312:541400-547503(-) uncharacterized protein LOC100333395	1	Molecular Function:protein binding (GO:0005515)
AJAP05832	EVMFSAJAP05832 AJAPscaffold148:625576-636463(+)	2	Biological Process:metabolic process (GO:0008152),Molecular Function:hydrolase activity (GO:0016787)
AJAP26283	EVMFSAJAP26283 AJAPscaffold1630:14867-22608(-) "hypothetical protein M91_20365, partial "	3	Molecular Function:RNA polymerase II transcription cofactor activity (GO:0001104),Biological Process:regulation of transcription from RNA polymerase II promoter (GO:0006357),Cellular Component:mediator complex (GO:0016592)
AJAP08169	EVMFSAJAP08169 AJAPscaffold230:755181-764801(-) alpha-1A adrenergic receptor-like	3	Molecular Function:isocitrate dehydrogenase (NADP+) activity (GO:0004450),Biological Process:isocitrate metabolic process (GO:0006102),Biological Process:oxidation-reduction process (GO:0055114)
AJAP25894	EVMFSAJAP25894 AJAPscaffold1550:50838-86656(-) phospholipid scramblase 2 isoform X2	1	Molecular Function:phosphatidylinositol binding (GO:0035091)
AJAP09463	EVMFSAJAP09463 AJAPscaffold279:553306-560070(+)	4	Molecular Function:translation initiation factor activity (GO:0003743),Molecular Function:protein binding (GO:0005515),Cellular Component:cytoplasm (GO:0005737),Cellular Component:eukaryotic translation initiation factor 3 complex (GO:0005852)
AJAP24982	EVMFSAJAP24982 AJAPscaffold1407:155-12515(-)	5	Molecular Function:GTPase activity (GO:0003924),Molecular Function:structural constituent of cytoskeleton (GO:0005200),Molecular Function:GTP binding (GO:0005525),Cellular Component:microtubule (GO:0005874),Biological Process:microtubule-based process (GO:0007017)
AJAP15456	EVMFSAJAP15456 AJAPscaffold566:223502-239170(+) hypothetical protein D918_02352	6	Biological Process:autophagosome assembly (GO:0000045),Cellular Component:pre-autophagosomal structure (GO:0000407),Molecular Function:protein binding (GO:0005515),Biological Process:autophagy (GO:0006914),Molecular Function:phosphatidylinositol-3-phosphate binding (GO:0032266),Molecular Function:phosphatidylinositol-3,5-bisphosphate binding (GO:0080025)
AJAP09035	EVMFSAJAP09035 AJAPscaffold266:161179-167248(-)	1	Cellular Component:membrane (GO:0016020)
AJAP18714	EVMFSAJAP18714 AJAPscaffold780:317209-320063(-) uncharacterized protein C2orf81 homolog	1	Cellular Component:nucleus (GO:0005634)
AJAP27499	EVMFSAJAP27499 AJAPscaffold1890:50753-70064(-) derlin-1	1	Biological Process:cell-matrix adhesion (GO:0007160)
AJAP13793	EVMFSAJAP13793 AJAPscaffold472:342485-343717(+) 5-nucleotidase domain-containing protein 3	3	Molecular Function:transporter activity (GO:0005215),Biological Process:transport (GO:0006810),Molecular Function:lipid binding (GO:0008289)
AJAP26436	EVMFSAJAP26436 AJAPscaffold1656:108125-110361(+) serine/arginine repetitive matrix protein 2 isoform X4	3	Molecular Function:endopeptidase inhibitor activity (GO:0004866),Molecular Function:cysteine-type endopeptidase inhibitor activity (GO:0004869),Cellular Component:intracellular (GO:0005622)
AJAP08348	EVMFSAJAP08348 AJAPscaffold236:400987-409194(+) uncharacterized protein LOC100892581	1	Molecular Function:nucleic acid binding (GO:0003676)
AJAP01153	EVMFSAJAP01153 AJAPscaffold22:828081-835275(-) uncharacterized protein LOC100889983	2	Biological Process:metabolic process (GO:0008152),Molecular Function:lyase activity (GO:0016829)
AJAP30113	EVMFSAJAP30113 AJAPscaffold2873:7582-11588(-) uncharacterized protein LOC102810139	3	Molecular Function:structural constituent of ribosome (GO:0003735),Cellular Component:ribosome (GO:0005840),Biological Process:translation (GO:0006412)
AJAP04490	EVMFSAJAP04490 AJAPscaffold108:306014-308741(-) Carboxy-terminal kinesin 2	2	Molecular Function:transaminase activity (GO:0008483),Molecular Function:pyridoxal phosphate binding (GO:0030170)
AJAP06601	EVMFSAJAP06601 AJAPscaffold174:309990-335844(+) uncharacterized protein LOC105443327	2	Molecular Function:GTPase activator activity (GO:0005096),Molecular Function:protein binding (GO:0005515)
AJAP08424	EVMFSAJAP08424 AJAPscaffold239:478742-479398(+) glutamate receptor 3	1	Biological Process:oxidation-reduction process (GO:0055114)
AJAP28981	EVMFSAJAP28981 AJAPscaffold2331:40037-43742(-) histamine H2 receptor-like	3	Molecular Function:isocitrate dehydrogenase (NADP+) activity (GO:0004450),Biological Process:isocitrate metabolic process (GO:0006102),Biological Process:oxidation-reduction process (GO:0055114)
AJAP00811	EVMFSAJAP00811 AJAPscaffold15:996587-1014400(+) maspardin isoform X1	4	Molecular Function:sedoheptulose-7-phosphate:D-glyceraldehyde-3-phosphate glyceronetransferase activity (GO:0004801),Cellular Component:cytoplasm (GO:0005737),Biological Process:carbohydrate metabolic process (GO:0005975),Biological Process:pentose-phosphate shunt (GO:0006098)
AJAP16917	EVMFSAJAP16917 AJAPscaffold661:254297-264846(+) "hypothetical protein PANDA_018318, partial "	2	Cellular Component:extracellular region (GO:0005576),Molecular Function:peptidase inhibitor activity (GO:0030414)
AJAP23555	EVMFSAJAP23555 AJAPscaffold1229:118865-133880(+) RRP12-like protein isoform X2	1	Molecular Function:protein binding (GO:0005515)
AJAP20865	EVMFSAJAP20865 AJAPscaffold949:185152-190699(+) CUE domain-containing protein 2-B	2	Cellular Component:cytoplasm (GO:0005737),Biological Process:oxidation-reduction process (GO:0055114)
AJAP00888	EVMFSAJAP00888 AJAPscaffold17:847517-851830(-) multidrug resistance-associated protein 5-like	1	Molecular Function:catalytic activity (GO:0003824)
AJAP17497	EVMFSAJAP17497 AJAPscaffold701:217266-224160(-) cysteine and histidine-rich protein 1	1	Molecular Function:protein binding (GO:0005515)
AJAP04091	EVMFSAJAP04091 AJAPscaffold96:435280-448644(+) uncharacterized protein LOC100368444	3	Biological Process:protein peptidyl-prolyl isomerization (GO:0000413),Molecular Function:peptidyl-prolyl cis-trans isomerase activity (GO:0003755),Biological Process:protein folding (GO:0006457)
AJAP19216	EVMFSAJAP19216 AJAPscaffold817:140054-144607(+) uncharacterized protein LOC102076765 isoform X1	2	Molecular Function:oxidoreductase activity (GO:0016491),Biological Process:oxidation-reduction process (GO:0055114)
AJAP16821	EVMFSAJAP16821 AJAPscaffold654:310343-316069(+) protein NipSnap homolog 2	1	Biological Process:cell redox homeostasis (GO:0045454)
AJAP09291	EVMFSAJAP09291 AJAPscaffold274:227267-262908(+) "unnamed protein product, partial "	5	Molecular Function:structural molecule activity (GO:0005198),Biological Process:intracellular protein transport (GO:0006886),Biological Process:vesicle-mediated transport (GO:0016192),Cellular Component:clathrin coat of trans-Golgi network vesicle (GO:0030130),Cellular Component:clathrin coat of coated pit (GO:0030132)
AJAP12986	EVMFSAJAP12986 AJAPscaffold433:353983-369503(-) CDK5 regulatory subunit-associated protein 1 isoform X1	2	Molecular Function:calcium ion binding (GO:0005509),Biological Process:transmembrane transport (GO:0055085)
AJAP08096	EVMFSAJAP08096 AJAPscaffold228:1212527-1226310(+)	2	Molecular Function:oxidoreductase activity (GO:0016491),Biological Process:oxidation-reduction process (GO:0055114)
AJAP04046	EVMFSAJAP04046 AJAPscaffold95:461560-469434(+) "Fas apoptotic inhibitory molecule 1, partial "	5	Biological Process:metabolic process (GO:0008152),Molecular Function:methyltransferase activity (GO:0008168),Molecular Function:S-adenosylmethionine-dependent methyltransferase activity (GO:0008757),Biological Process:oligosaccharide biosynthetic process (GO:0009312),Biological Process:nodulation (GO:0009877)
AJAP24158	EVMFSAJAP24158 AJAPscaffold1299:155740-162649(-)	2	Molecular Function:protein binding (GO:0005515),Cellular Component:proteasome regulatory particle (GO:0005838)
AJAP13821	EVMFSAJAP13821 AJAPscaffold473:407553-412887(+) "fructose-2,6-bisphosphatase TIGAR "	1	Biological Process:vacuolar transport (GO:0007034)
AJAP14957	EVMFSAJAP14957 AJAPscaffold538:202927-229326(+) uncharacterized protein LOC101735159	1	Biological Process:isoprenoid biosynthetic process (GO:0008299)
AJAP07938	EVMFSAJAP07938 AJAPscaffold224:1161412-1164778(-)	5	Molecular Function:structural constituent of ribosome (GO:0003735),Molecular Function:protein binding (GO:0005515),Cellular Component:intracellular (GO:0005622),Cellular Component:ribosome (GO:0005840),Biological Process:translation (GO:0006412)
AJAP03329	EVMFSAJAP03329 AJAPscaffold74:728822-732587(-) outer dense fiber protein 3	4	Molecular Function:adenylate kinase activity (GO:0004017),Molecular Function:ATP binding (GO:0005524),Biological Process:nucleobase-containing compound metabolic process (GO:0006139),Molecular Function:nucleobase-containing compound kinase activity (GO:0019205)
AJAP03835	EVMFSAJAP03835 AJAPscaffold88:413477-426892(-) polyphosphoinositide phosphatase	2	Molecular Function:magnesium ion binding (GO:0000287),Molecular Function:thiamine pyrophosphate binding (GO:0030976)
AJAP26385	EVMFSAJAP26385 AJAPscaffold1647:5977-25966(-) uncharacterized protein LOC105438068	3	Biological Process:metabolic process (GO:0008152),Molecular Function:oxidoreductase activity (GO:0016491),Biological Process:oxidation-reduction process (GO:0055114)
AJAP14308	EVMFSAJAP14308 AJAPscaffold501:180797-192134(-)	7	Molecular Function:aminopeptidase activity (GO:0004177),Cellular Component:intracellular (GO:0005622),Cellular Component:cytoplasm (GO:0005737),Biological Process:proteolysis (GO:0006508),Molecular Function:metalloexopeptidase activity (GO:0008235),Biological Process:protein metabolic process (GO:0019538),Molecular Function:manganese ion binding (GO:0030145)
AJAP08802	EVMFSAJAP08802 AJAPscaffold255:512105-548312(-) neurotrypsin-like	2	Molecular Function:protein binding (GO:0005515),Cellular Component:nucleus (GO:0005634)
AJAP13860	EVMFSAJAP13860 AJAPscaffold475:88915-94232(-) serine protease 23-like	1	Molecular Function:ribose-5-phosphate isomerase activity (GO:0004751)
AJAP10935	EVMFSAJAP10935 AJAPscaffold342:71789-76282(-) SWI/SNF-related matrix-associated actin-dependent regulator of chromatin subfamily A containing DEAD/H box 1-like	4	Molecular Function:glutathione transferase activity (GO:0004364),Molecular Function:protein binding (GO:0005515),Cellular Component:cytoplasm (GO:0005737),Biological Process:metabolic process (GO:0008152)
AJAP11840	EVMFSAJAP11840 AJAPscaffold382:401527-405259(-) "alpha-(1,3)-fucosyltransferase 6-like "	4	Cellular Component:cytoskeleton (GO:0005856),Cellular Component:Arp2/3 protein complex (GO:0005885),Biological Process:regulation of actin filament polymerization (GO:0030833),Biological Process:Arp2/3 complex-mediated actin nucleation (GO:0034314)
AJAP00404	EVMFSAJAP00404 AJAPscaffold7:1360224-1362877(-) receptor-type tyrosine-protein phosphatase F	1	Biological Process:oxidation-reduction process (GO:0055114)
AJAP07738	EVMFSAJAP07738 AJAPscaffold219:397034-407916(-) uncharacterized protein LOC575423	2	Molecular Function:lyase activity (GO:0016829),Molecular Function:hydro-lyase activity (GO:0016836)
AJAP11708	EVMFSAJAP11708 AJAPscaffold376:75383-82108(-) Kazal-type serine proteinase inhibitor 1	4	Molecular Function:cysteine-type endopeptidase activity (GO:0004197),Biological Process:proteolysis (GO:0006508),Molecular Function:cysteine-type peptidase activity (GO:0008234),Biological Process:regulation of catalytic activity (GO:0050790)
AJAP22109	EVMFSAJAP22109 AJAPscaffold1063:66129-72725(+) uncharacterized protein LOC588758	1	Molecular Function:protein binding (GO:0005515)
AJAP05715	EVMFSAJAP05715 AJAPscaffold144:458128-470730(-) homeobox protein cut-like 1 isoform X5	1	Molecular Function:transferase activity (GO:0016740)
AJAP19455	EVMFSAJAP19455 AJAPscaffold835:176718-179543(+) iduronate 2-sulfatase-like	3	Molecular Function:metalloendopeptidase activity (GO:0004222),Molecular Function:ATP binding (GO:0005524),Biological Process:proteolysis (GO:0006508)
AJAP18954	EVMFSAJAP18954 AJAPscaffold796:111280-141594(+) cryptochrome-1	3	Molecular Function:calcium ion binding (GO:0005509),Molecular Function:oxidoreductase activity (GO:0016491),Biological Process:oxidation-reduction process (GO:0055114)
AJAP10922	EVMFSAJAP10922 AJAPscaffold341:340350-355668(+) cytochrome P450 2J6-like	4	Biological Process:metabolic process (GO:0008152),Biological Process:biosynthetic process (GO:0009058),Molecular Function:oxidoreductase activity (GO:0016491),Biological Process:oxidation-reduction process (GO:0055114)
AJAP27703	EVMFSAJAP27703 AJAPscaffold1943:55661-66771(+) fructose-bisphosphate aldolase	1	Molecular Function:transferase activity (GO:0016740)
AJAP20203	EVMFSAJAP20203 AJAPscaffold893:119053-123417(-)	1	Molecular Function:GTP binding (GO:0005525)
AJAP00387	EVMFSAJAP00387 AJAPscaffold7:851002-854253(-) Retrovirus polyprotein	2	Biological Process:cellular protein modification process (GO:0006464),Molecular Function:small protein activating enzyme activity (GO:0008641)
AJAP09554	EVMFSAJAP09554 AJAPscaffold283:185602-191854(-) Na-Ca exchanger/integrin-beta4	1	Cellular Component:cytoskeleton (GO:0005856)
AJAP03235	EVMFSAJAP03235 AJAPscaffold72:752048-753037(-) "Retrovirus-related Pol polyprotein from transposon 412, partial "	6	Molecular Function:RNA binding (GO:0003723),Molecular Function:double-stranded RNA binding (GO:0003725),Molecular Function:ATP binding (GO:0005524),Biological Process:immune response (GO:0006955),Molecular Function:transferase activity (GO:0016740),Biological Process:defense response to virus (GO:0051607)
AJAP15721	EVMFSAJAP15721 AJAPscaffold582:409251-418014(+) hemicentin-1	2	Cellular Component:F-actin capping protein complex (GO:0008290),Biological Process:barbed-end actin filament capping (GO:0051016)
AJAP21024	EVMFSAJAP21024 AJAPscaffold964:176262-187825(-) IgGFc-binding protein-like	2	Molecular Function:structural molecule activity (GO:0005198),Cellular Component:intermediate filament (GO:0005882)
AJAP09420	EVMFSAJAP09420 AJAPscaffold278:31478-36176(+)	2	Molecular Function:oxidoreductase activity (GO:0016491),Biological Process:oxidation-reduction process (GO:0055114)
AJAP15287	EVMFSAJAP15287 AJAPscaffold555:126720-135186(+) unnamed protein product	3	Molecular Function:orotidine-5'-phosphate decarboxylase activity (GO:0004590),Biological Process:'de novo' pyrimidine nucleobase biosynthetic process (GO:0006207),Biological Process:nucleoside metabolic process (GO:0009116)
AJAP24455	EVMFSAJAP24455 AJAPscaffold1335:42356-44397(-) "LOW QUALITY PROTEIN: synaptotagmin-12-like, partial "	1	Molecular Function:actin binding (GO:0003779)
AJAP29406	EVMFSAJAP29406 AJAPscaffold2508:21963-22833(+) predicted protein	3	Molecular Function:FMN binding (GO:0010181),Molecular Function:oxidoreductase activity (GO:0016491),Biological Process:oxidation-reduction process (GO:0055114)
AJAP01189	EVMFSAJAP01189 AJAPscaffold23:356446-364226(-) pol-like protein	3	Cellular Component:nucleosome (GO:0000786),Molecular Function:DNA binding (GO:0003677),Cellular Component:nucleus (GO:0005634)
AJAP22438	EVMFSAJAP22438 AJAPscaffold1097:101992-107580(-)	1	Molecular Function:hydrolase activity (GO:0016787)
AJAP25422	EVMFSAJAP25422 AJAPscaffold1478:33928-48856(+)	2	Biological Process:nuclear-transcribed mRNA poly(A) tail shortening (GO:0000289),Molecular Function:poly(A)-specific ribonuclease activity (GO:0004535)
AJAP19995	EVMFSAJAP19995 AJAPscaffold873:417047-424730(+) gastrin-releasing peptide receptor-like	2	Cellular Component:intracellular (GO:0005622),Biological Process:ribosome biogenesis (GO:0042254)
AJAP27049	EVMFSAJAP27049 AJAPscaffold1781:52306-57533(+) uncharacterized protein LOC577610 isoform X7	3	Biological Process:protein peptidyl-prolyl isomerization (GO:0000413),Molecular Function:peptidyl-prolyl cis-trans isomerase activity (GO:0003755),Biological Process:protein folding (GO:0006457)
AJAP12796	EVMFSAJAP12796 AJAPscaffold424:492449-513034(-)	1	Molecular Function:protein binding (GO:0005515)
AJAP22250	EVMFSAJAP22250 AJAPscaffold1078:129240-138254(-) uncharacterized protein K02A2.6-like	2	Molecular Function:catalytic activity (GO:0003824),Biological Process:metabolic process (GO:0008152)
AJAP24832	EVMFSAJAP24832 AJAPscaffold1385:9963-23391(+) gastrula zinc finger protein XlCGF26.1-like	2	Molecular Function:nucleic acid binding (GO:0003676),Molecular Function:zinc ion binding (GO:0008270)
AJAP10108	EVMFSAJAP10108 AJAPscaffold307:241902-246704(+) zinc finger protein ZPR1-like	2	Molecular Function:protein binding (GO:0005515),Molecular Function:metalloendopeptidase inhibitor activity (GO:0008191)
AJAP20450	EVMFSAJAP20450 AJAPscaffold915:108837-168404(+) fibrinogen-like protein A	1	Molecular Function:protein binding (GO:0005515)
AJAP00258	EVMFSAJAP00258 AJAPscaffold5:686977-691269(-) uncharacterized protein LOC100892816	1	Molecular Function:protein binding (GO:0005515)
AJAP07261	EVMFSAJAP07261 AJAPscaffold200:200100-215502(-) hypothetical protein BRAFLDRAFT_68089	2	Molecular Function:oxidoreductase activity (GO:0016491),Biological Process:oxidation-reduction process (GO:0055114)
AJAP07641	EVMFSAJAP07641 AJAPscaffold215:714296-716101(-) E3 ubiquitin-protein ligase MARCH6	1	Molecular Function:catalytic activity (GO:0003824)
AJAP06162	EVMFSAJAP06162 AJAPscaffold159:585380-592166(+) expressed unknown protein	2	Molecular Function:oxidoreductase activity (GO:0016491),Biological Process:oxidation-reduction process (GO:0055114)
AJAP26244	EVMFSAJAP26244 AJAPscaffold1624:1268-4196(-) germinal-center associated nuclear protein	3	Molecular Function:glucosamine-6-phosphate deaminase activity (GO:0004342),Biological Process:carbohydrate metabolic process (GO:0005975),Biological Process:N-acetylglucosamine metabolic process (GO:0006044)
AJAP18250	EVMFSAJAP18250 AJAPscaffold750:53559-70120(+) PH-interacting protein isoform X1	3	Molecular Function:glycine dehydrogenase (decarboxylating) activity (GO:0004375),Biological Process:glycine catabolic process (GO:0006546),Biological Process:oxidation-reduction process (GO:0055114)
AJAP15671	EVMFSAJAP15671 AJAPscaffold580:294-6088(-) "dystrophin, isoform E "	4	Molecular Function:nucleotide binding (GO:0000166),Molecular Function:aminoacyl-tRNA ligase activity (GO:0004812),Molecular Function:ATP binding (GO:0005524),Biological Process:tRNA aminoacylation for protein translation (GO:0006418)
AJAP05265	EVMFSAJAP05265 AJAPscaffold131:157939-165573(+)	4	Molecular Function:ATP binding (GO:0005524),Cellular Component:Arp2/3 protein complex (GO:0005885),Biological Process:actin filament organization (GO:0007015),Biological Process:Arp2/3 complex-mediated actin nucleation (GO:0034314)
AJAP12377	EVMFSAJAP12377 AJAPscaffold407:215524-228476(+)	5	Molecular Function:GTPase activity (GO:0003924),Molecular Function:structural constituent of cytoskeleton (GO:0005200),Molecular Function:GTP binding (GO:0005525),Cellular Component:microtubule (GO:0005874),Biological Process:microtubule-based process (GO:0007017)
AJAP27925	EVMFSAJAP27925 AJAPscaffold2003:59552-69354(+)	2	Molecular Function:GTPase activity (GO:0003924),Molecular Function:GTP binding (GO:0005525)
AJAP12737	EVMFSAJAP12737 AJAPscaffold422:61740-80562(-)	1	Molecular Function:protein binding (GO:0005515)
AJAP08611	EVMFSAJAP08611 AJAPscaffold248:180505-206863(+) probable palmitoyltransferase ZDHHC4	3	Molecular Function:adenosylhomocysteinase activity (GO:0004013),Biological Process:S-adenosylhomocysteine catabolic process (GO:0019510),Molecular Function:NAD binding (GO:0051287)
AJAP08778	EVMFSAJAP08778 AJAPscaffold255:68504-71894(+) ras-related protein Rab-4B	2	Biological Process:metabolic process (GO:0008152),Molecular Function:methyltransferase activity (GO:0008168)
AJAP25075	EVMFSAJAP25075 AJAPscaffold1424:37655-42604(+) ras-related protein Rab-6A isoform X1	1	Molecular Function:N-acetyltransferase activity (GO:0008080)
AJAP28526	EVMFSAJAP28526 AJAPscaffold2185:358-6324(+) ribosomal RNA small subunit methyltransferase NEP1	2	Molecular Function:lyase activity (GO:0016829),Molecular Function:hydro-lyase activity (GO:0016836)
AJAP10527	EVMFSAJAP10527 AJAPscaffold324:588539-605328(-) poly(ADP-ribose) polymerase pme-5 isoform X2	1	Molecular Function:protein binding (GO:0005515)
AJAP03084	EVMFSAJAP03084 AJAPscaffold68:1049890-1060908(+) ubiquitin carboxyl-terminal hydrolase 47	4	Molecular Function:methylmalonate-semialdehyde dehydrogenase (acylating) activity (GO:0004491),Biological Process:metabolic process (GO:0008152),Molecular Function:oxidoreductase activity (GO:0016491),Biological Process:oxidation-reduction process (GO:0055114)
AJAP10616	EVMFSAJAP10616 AJAPscaffold327:785180-793291(-) pol-like protein	7	Molecular Function:nucleotide binding (GO:0000166),Molecular Function:aminoacyl-tRNA ligase activity (GO:0004812),Molecular Function:tryptophan-tRNA ligase activity (GO:0004830),Molecular Function:ATP binding (GO:0005524),Cellular Component:cytoplasm (GO:0005737),Biological Process:tRNA aminoacylation for protein translation (GO:0006418),Biological Process:tryptophanyl-tRNA aminoacylation (GO:000…
AJAP01413	EVMFSAJAP01413 AJAPscaffold28:217423-226147(+)	2	Molecular Function:catalytic activity (GO:0003824),Biological Process:metabolic process (GO:0008152)
AJAP17350	EVMFSAJAP17350 AJAPscaffold688:133485-134714(-) TBC1 domain family member 2A	2	Molecular Function:protein binding (GO:0005515),Cellular Component:cytoplasm (GO:0005737)
AJAP26020	EVMFSAJAP26020 AJAPscaffold1576:1988-18052(+) hypothetical protein CAPTEDRAFT_189813	1	Molecular Function:catalytic activity (GO:0003824)
AJAP08716	EVMFSAJAP08716 AJAPscaffold251:455606-467874(+) integrator complex subunit 4	4	Molecular Function:adenylate kinase activity (GO:0004017),Molecular Function:ATP binding (GO:0005524),Biological Process:nucleobase-containing compound metabolic process (GO:0006139),Molecular Function:nucleobase-containing compound kinase activity (GO:0019205)
AJAP11488	EVMFSAJAP11488 AJAPscaffold364:231429-240693(-) LOW QUALITY PROTEIN: PHD and RING finger domain-containing protein 1	2	Molecular Function:catalytic activity (GO:0003824),Biological Process:metabolic process (GO:0008152)
AJAP26420	EVMFSAJAP26420 AJAPscaffold1653:32277-33758(-) "CMP-N-acetylneuraminate-poly-alpha-2, 8-sialyltransferase-like "	2	Molecular Function:protein binding (GO:0005515),Molecular Function:isomerase activity (GO:0016853)
AJAP13429	EVMFSAJAP13429 AJAPscaffold452:262632-266632(+) WASH complex subunit strumpellin-like	4	Molecular Function:structural constituent of ribosome (GO:0003735),Cellular Component:ribosome (GO:0005840),Biological Process:translation (GO:0006412),Molecular Function:rRNA binding (GO:0019843)
AJAP21227	EVMFSAJAP21227 AJAPscaffold981:133751-135751(-) zinc finger protein 236	4	Molecular Function:structural constituent of ribosome (GO:0003735),Cellular Component:intracellular (GO:0005622),Cellular Component:ribosome (GO:0005840),Biological Process:translation (GO:0006412)
AJAP11624	EVMFSAJAP11624 AJAPscaffold371:332278-370219(-) alpha-ketoglutarate-dependent dioxygenase alkB homolog 2	2	Molecular Function:ATP binding (GO:0005524),Molecular Function:ATPase activity (GO:0016887)
AJAP06383	EVMFSAJAP06383 AJAPscaffold166:482637-548175(-) uncharacterized protein LOC102083087	5	Molecular Function:serine-type endopeptidase inhibitor activity (GO:0004867),Molecular Function:extracellular matrix structural constituent (GO:0005201),Molecular Function:calcium ion binding (GO:0005509),Molecular Function:protein binding (GO:0005515),Cellular Component:proteinaceous extracellular matrix (GO:0005578)
AJAP03474	EVMFSAJAP03474 AJAPscaffold78:629865-636343(+)	2	Molecular Function:uroporphyrinogen decarboxylase activity (GO:0004853),Biological Process:porphyrin-containing compound biosynthetic process (GO:0006779)
AJAP00903	EVMFSAJAP00903 AJAPscaffold17:1207786-1211604(-) "uncharacterized protein LOC100893707, partial "	2	Molecular Function:ATP binding (GO:0005524),Biological Process:ATP synthesis coupled proton transport (GO:0015986)
AJAP06423	EVMFSAJAP06423 AJAPscaffold167:773712-786867(-) leishmanolysin-like peptidase	4	Molecular Function:electron carrier activity (GO:0009055),Molecular Function:oxidoreductase activity (GO:0016491),Molecular Function:iron-sulfur cluster binding (GO:0051536),Biological Process:oxidation-reduction process (GO:0055114)
AJAP13089	EVMFSAJAP13089 AJAPscaffold437:163096-169501(+)	4	Molecular Function:structural constituent of ribosome (GO:0003735),Cellular Component:intracellular (GO:0005622),Cellular Component:ribosome (GO:0005840),Biological Process:translation (GO:0006412)
AJAP12752	EVMFSAJAP12752 AJAPscaffold422:356335-373990(-) protein SREK1IP1 isoform X1	2	Biological Process:carbohydrate metabolic process (GO:0005975),Molecular Function:xylose isomerase activity (GO:0009045)
AJAP20487	EVMFSAJAP20487 AJAPscaffold921:159797-183508(+) "nuclear factor, erythroid derived 2 "	2	Molecular Function:GTP binding (GO:0005525),Biological Process:small GTPase mediated signal transduction (GO:0007264)
AJAP04478	EVMFSAJAP04478 AJAPscaffold108:121431-149974(-) "hypothetical protein, partial "	1	Molecular Function:nucleic acid binding (GO:0003676)
AJAP22937	EVMFSAJAP22937 AJAPscaffold1157:81658-112712(-) "enoyl-CoA delta isomerase 1, mitochondrial-like, partial "	4	Molecular Function:DNA binding (GO:0003677),Molecular Function:signal transducer activity (GO:0004871),Cellular Component:nucleus (GO:0005634),Biological Process:signal transduction (GO:0007165)
AJAP13059	EVMFSAJAP13059 AJAPscaffold436:318724-323812(-) zinc finger MYM-type protein 1-like	1	Biological Process:carbohydrate metabolic process (GO:0005975)
AJAP17341	EVMFSAJAP17341 AJAPscaffold687:463312-475225(+)	3	Molecular Function:mRNA binding (GO:0003729),Cellular Component:U1 snRNP (GO:0005685),Biological Process:mRNA splice site selection (GO:0006376)
AJAP11884	EVMFSAJAP11884 AJAPscaffold384:577329-581473(+) aminopeptidase O-like	2	Molecular Function:protein binding (GO:0005515),Biological Process:autophagy (GO:0006914)
AJAP07616	EVMFSAJAP07616 AJAPscaffold215:344369-350231(-) uncharacterized protein LOC105445870	1	Molecular Function:calcium ion binding (GO:0005509)
AJAP04053	EVMFSAJAP04053 AJAPscaffold95:572844-578282(-) solute carrier family 13 member 2 isoform 2	3	Molecular Function:phosphoenolpyruvate carboxykinase activity (GO:0004611),Molecular Function:GTP binding (GO:0005525),Biological Process:gluconeogenesis (GO:0006094)
AJAP29056	EVMFSAJAP29056 AJAPscaffold2359:20956-65318(-) complement component C3	1	Biological Process:nitrogen compound metabolic process (GO:0006807)
AJAP08568	EVMFSAJAP08568 AJAPscaffold246:825449-829247(+) "E3 ubiquitin-protein ligase HERC2, partial "	4	Molecular Function:structural constituent of ribosome (GO:0003735),Cellular Component:intracellular (GO:0005622),Cellular Component:ribosome (GO:0005840),Biological Process:translation (GO:0006412)
AJAP07719	EVMFSAJAP07719 AJAPscaffold218:692598-702033(+) actin-related protein 2/3 complex subunit 2	1	Molecular Function:hydrolase activity (GO:0016787)
AJAP10437	EVMFSAJAP10437 AJAPscaffold319:224164-229830(+) uncharacterized protein K02A2.6-like	4	Cellular Component:Arp2/3 protein complex (GO:0005885),Cellular Component:actin cytoskeleton (GO:0015629),Biological Process:actin filament polymerization (GO:0030041),Biological Process:Arp2/3 complex-mediated actin nucleation (GO:0034314)
AJAP02397	EVMFSAJAP02397 AJAPscaffold50:1014878-1017068(+)	1	Molecular Function:3-hydroxyisobutyryl-CoA hydrolase activity (GO:0003860)
AJAP09671	EVMFSAJAP09671 AJAPscaffold288:469155-480180(+) cyclic nucleotide-gated cation channel alpha-3-like	2	Molecular Function:DNA binding (GO:0003677),Molecular Function:zinc ion binding (GO:0008270)
AJAP12101	EVMFSAJAP12101 AJAPscaffold395:660086-727991(+) phosphoinositide dependent kinase-1	1	Molecular Function:protein binding (GO:0005515)
AJAP00452	EVMFSAJAP00452 AJAPscaffold9:125906-133665(+) uncharacterized protein LOC105444385	2	Molecular Function:copper ion binding (GO:0005507),Biological Process:copper ion homeostasis (GO:0055070)
AJAP23759	EVMFSAJAP23759 AJAPscaffold1253:167028-174819(-) uncharacterized protein LOC763960 isoform X2	2	Molecular Function:nucleic acid binding (GO:0003676),Molecular Function:RNA binding (GO:0003723)
AJAP02100	EVMFSAJAP02100 AJAPscaffold44:776675-782124(+) atrial natriuretic peptide receptor 1-like	3	Molecular Function:translation elongation factor activity (GO:0003746),Cellular Component:intracellular (GO:0005622),Biological Process:translational elongation (GO:0006414)
AJAP18726	EVMFSAJAP18726 AJAPscaffold781:54198-69866(+) cyclin-D-binding Myb-like transcription factor 1 isoform X2	2	Molecular Function:metalloendopeptidase activity (GO:0004222),Biological Process:proteolysis (GO:0006508)
AJAP15557	EVMFSAJAP15557 AJAPscaffold574:91062-100448(-) voltage-dependent calcium channel subunit alpha-2/delta-1-like	4	Molecular Function:calcium ion binding (GO:0005509),Cellular Component:endoplasmic reticulum (GO:0005783),Biological Process:protein folding (GO:0006457),Molecular Function:unfolded protein binding (GO:0051082)
AJAP01662	EVMFSAJAP01662 AJAPscaffold32:978211-984149(-) hypothetical protein BRAFLDRAFT_280019	6	Molecular Function:catalytic activity (GO:0003824),Molecular Function:3-hydroxyacyl-CoA dehydrogenase activity (GO:0003857),Biological Process:fatty acid metabolic process (GO:0006631),Biological Process:metabolic process (GO:0008152),Molecular Function:oxidoreductase activity (GO:0016491),Biological Process:oxidation-reduction process (GO:0055114)
AJAP22489	EVMFSAJAP22489 AJAPscaffold1102:27541-53585(+) uncharacterized protein LOC578978 isoform X16	2	Molecular Function:oxidoreductase activity (GO:0016491),Biological Process:oxidation-reduction process (GO:0055114)
AJAP13572	EVMFSAJAP13572 AJAPscaffold461:194885-202130(-) protein unc-79 homolog	1	Biological Process:metabolic process (GO:0008152)
AJAP25865	EVMFSAJAP25865 AJAPscaffold1547:145570-160755(+)	6	Molecular Function:catalytic activity (GO:0003824),Molecular Function:phosphoglycerate mutase activity (GO:0004619),Cellular Component:cytoplasm (GO:0005737),Biological Process:glucose catabolic process (GO:0006007),Molecular Function:manganese ion binding (GO:0030145),Molecular Function:metal ion binding (GO:0046872)
AJAP15758	EVMFSAJAP15758 AJAPscaffold586:116806-130360(-)	2	Molecular Function:catalytic activity (GO:0003824),Biological Process:metabolic process (GO:0008152)
AJAP06720	EVMFSAJAP06720 AJAPscaffold178:215469-234426(-) hypothetical protein BRAFLDRAFT_113576	1	Molecular Function:protein binding (GO:0005515)
AJAP13905	EVMFSAJAP13905 AJAPscaffold476:238241-240043(-) ankyrin repeat and MYND domain-containing protein 1-like	2	Molecular Function:flavin adenine dinucleotide binding (GO:0050660),Biological Process:oxidation-reduction process (GO:0055114)
AJAP03083	EVMFSAJAP03083 AJAPscaffold68:1030583-1040073(-)	3	Molecular Function:3-hydroxyanthranilate 3,4-dioxygenase activity (GO:0000334),Molecular Function:iron ion binding (GO:0005506),Biological Process:oxidation-reduction process (GO:0055114)
AJAP18712	EVMFSAJAP18712 AJAPscaffold780:196170-211854(+) hypothetical protein BRAFLDRAFT_63587	3	Cellular Component:cytoskeleton (GO:0005856),Biological Process:cell-matrix adhesion (GO:0007160),Molecular Function:zinc ion binding (GO:0008270)
AJAP07456	EVMFSAJAP07456 AJAPscaffold208:441908-452679(+)	2	Molecular Function:S-formylglutathione hydrolase activity (GO:0018738),Biological Process:formaldehyde catabolic process (GO:0046294)
AJAP07827	EVMFSAJAP07827 AJAPscaffold223:117613-134238(-) "Retrovirus-related Pol polyprotein from transposon 412, partial "	7	Molecular Function:nucleotide binding (GO:0000166),Molecular Function:aminoacyl-tRNA ligase activity (GO:0004812),Molecular Function:serine-tRNA ligase activity (GO:0004828),Molecular Function:ATP binding (GO:0005524),Cellular Component:cytoplasm (GO:0005737),Biological Process:tRNA aminoacylation for protein translation (GO:0006418),Biological Process:seryl-tRNA aminoacylation (GO:0006434)
AJAP26499	EVMFSAJAP26499 AJAPscaffold1668:84604-92496(-)	1	Molecular Function:nucleic acid binding (GO:0003676)
AJAP25715	EVMFSAJAP25715 AJAPscaffold1524:9516-65221(-)	4	Molecular Function:DNA binding (GO:0003677),Molecular Function:NAD+ ADP-ribosyltransferase activity (GO:0003950),Biological Process:protein ADP-ribosylation (GO:0006471),Molecular Function:zinc ion binding (GO:0008270)
AJAP01210	EVMFSAJAP01210 AJAPscaffold23:679252-687110(+) uncharacterized protein LOC101241730	5	Cellular Component:mitochondrial outer membrane (GO:0005741),Biological Process:anion transport (GO:0006820),Molecular Function:voltage-gated anion channel activity (GO:0008308),Biological Process:regulation of anion transport (GO:0044070),Biological Process:transmembrane transport (GO:0055085)
AJAP01622	EVMFSAJAP01622 AJAPscaffold31:975061-983147(-) hypothetical protein BRAFLDRAFT_281422	2	Molecular Function:nucleic acid binding (GO:0003676),Molecular Function:ATP binding (GO:0005524)
AJAP15437	EVMFSAJAP15437 AJAPscaffold565:69046-82754(+)	1	Molecular Function:amidase activity (GO:0004040)
AJAP05772	EVMFSAJAP05772 AJAPscaffold146:256396-260553(-)	3	Biological Process:metabolic process (GO:0008152),Molecular Function:oxidoreductase activity (GO:0016491),Biological Process:oxidation-reduction process (GO:0055114)
AJAP04227	EVMFSAJAP04227 AJAPscaffold99:1799944-1800744(-)	2	Biological Process:metabolic process (GO:0008152),Molecular Function:phosphatase activity (GO:0016791)
AJAP05120	EVMFSAJAP05120 AJAPscaffold127:549439-553185(+)	7	Biological Process:very long-chain fatty acid metabolic process (GO:0000038),Molecular Function:ATP binding (GO:0005524),Cellular Component:peroxisome (GO:0005777),Biological Process:fatty acid beta-oxidation (GO:0006635),Biological Process:transport (GO:0006810),Cellular Component:integral component of membrane (GO:0016021),Biological Process:transmembrane transport (GO:0055085)
AJAP15909	EVMFSAJAP15909 AJAPscaffold596:185775-197861(+) uncharacterized protein LOC592748	1	Molecular Function:nucleic acid binding (GO:0003676)
AJAP03428	EVMFSAJAP03428 AJAPscaffold77:135206-148796(-) ELL-associated factor 2-like	1	Biological Process:metabolic process (GO:0008152)
AJAP00405	EVMFSAJAP00405 AJAPscaffold7:1370913-1394930(-)	4	Molecular Function:acyl-CoA dehydrogenase activity (GO:0003995),Biological Process:metabolic process (GO:0008152),Molecular Function:flavin adenine dinucleotide binding (GO:0050660),Biological Process:oxidation-reduction process (GO:0055114)
AJAP07171	EVMFSAJAP07171 AJAPscaffold197:81466-106372(-) protein RER1	1	Molecular Function:FAD binding (GO:0071949)
AJAP18110	EVMFSAJAP18110 AJAPscaffold742:12027-25567(+)	1	Molecular Function:ligase activity (GO:0016874)
AJAP25849	EVMFSAJAP25849 AJAPscaffold1544:63892-68395(-)	3	Molecular Function:magnesium ion binding (GO:0000287),Molecular Function:ribose phosphate diphosphokinase activity (GO:0004749),Biological Process:nucleotide biosynthetic process (GO:0009165)
AJAP00185	EVMFSAJAP00185 AJAPscaffold4:211888-218200(+)	1	Molecular Function:protein binding (GO:0005515)
AJAP14916	EVMFSAJAP14916 AJAPscaffold535:450347-455293(-) uncharacterized protein LOC575423	1	Molecular Function:protein binding (GO:0005515)
AJAP11746	EVMFSAJAP11746 AJAPscaffold377:532967-543520(+)	3	Molecular Function:tryptophan 2,3-dioxygenase activity (GO:0004833),Biological Process:tryptophan catabolic process to kynurenine (GO:0019441),Molecular Function:heme binding (GO:0020037)
AJAP03179	EVMFSAJAP03179 AJAPscaffold71:484931-493985(-)	1	Molecular Function:protein binding (GO:0005515)
AJAP18424	EVMFSAJAP18424 AJAPscaffold762:192947-212114(-) PRA1 family protein 3-like	5	Molecular Function:acyl-CoA dehydrogenase activity (GO:0003995),Molecular Function:acyl-CoA oxidase activity (GO:0003997),Cellular Component:peroxisome (GO:0005777),Biological Process:fatty acid beta-oxidation (GO:0006635),Biological Process:oxidation-reduction process (GO:0055114)
AJAP09011	EVMFSAJAP09011 AJAPscaffold265:333123-358385(+) "adenosine receptor A3-like, partial "	2	Molecular Function:phosphatidylinositol phosphate kinase activity (GO:0016307),Biological Process:phosphatidylinositol metabolic process (GO:0046488)
AJAP21807	EVMFSAJAP21807 AJAPscaffold1032:38975-39634(-) "IgGFc-binding protein, partial "	2	Molecular Function:protein binding (GO:0005515),Biological Process:signal transduction (GO:0007165)
AJAP00637	EVMFSAJAP00637 AJAPscaffold12:864142-866745(-) "elongation factor Tu GTP-binding domain-containing protein 1-like, partial "	1	Cellular Component:intracellular membrane-bounded organelle (GO:0043231)
AJAP07946	EVMFSAJAP07946 AJAPscaffold224:1320029-1358124(-) ral guanine nucleotide dissociation stimulator isoform X4	1	Molecular Function:protein binding (GO:0005515)
AJAP05391	EVMFSAJAP05391 AJAPscaffold134:486835-499993(-)	4	Molecular Function:GTPase activity (GO:0003924),Molecular Function:calcium ion binding (GO:0005509),Molecular Function:GTP binding (GO:0005525),Biological Process:small GTPase mediated signal transduction (GO:0007264)
AJAP19164	EVMFSAJAP19164 AJAPscaffold813:366747-368209(+) NLR family CARD domain-containing protein 4	2	Molecular Function:nucleic acid binding (GO:0003676),Molecular Function:zinc ion binding (GO:0008270)
AJAP26777	EVMFSAJAP26777 AJAPscaffold1718:39082-47009(-) LOW QUALITY PROTEIN: extracellular matrix protein FRAS1-like	2	Molecular Function:nuclease activity (GO:0004518),Biological Process:DNA repair (GO:0006281)
AJAP19730	EVMFSAJAP19730 AJAPscaffold855:23780-29205(-) uncharacterized protein LOC580961	2	Cellular Component:glycine cleavage complex (GO:0005960),Biological Process:glycine decarboxylation via glycine cleavage system (GO:0019464)
AJAP07867	EVMFSAJAP07867 AJAPscaffold223:1127360-1131511(-) GMP reductase 2-like	1	Molecular Function:DNA binding (GO:0003677)
AJAP30127	EVMFSAJAP30127 AJAPscaffold2884:11429-14703(+) "procollagen-lysine,2-oxoglutarate 5-dioxygenase 1 "	4	Molecular Function:acyl-CoA dehydrogenase activity (GO:0003995),Biological Process:metabolic process (GO:0008152),Molecular Function:flavin adenine dinucleotide binding (GO:0050660),Biological Process:oxidation-reduction process (GO:0055114)
AJAP13205	EVMFSAJAP13205 AJAPscaffold442:608759-616368(+)	2	Biological Process:mRNA processing (GO:0006397),Molecular Function:hydrolase activity (GO:0016787)
AJAP26740	EVMFSAJAP26740 AJAPscaffold1713:21101-28108(+) hyalin-like	2	Molecular Function:calcium ion binding (GO:0005509),Molecular Function:calcium-dependent phospholipid binding (GO:0005544)
AJAP04276	EVMFSAJAP04276 AJAPscaffold101:461281-465022(-) alkaline phosphatase	2	Cellular Component:endoplasmic reticulum (GO:0005783),Cellular Component:integral component of membrane (GO:0016021)
AJAP06430	EVMFSAJAP06430 AJAPscaffold168:81247-81819(-) neuronal cell adhesion molecule isoform X3	4	Cellular Component:nucleosome (GO:0000786),Molecular Function:DNA binding (GO:0003677),Cellular Component:nucleus (GO:0005634),Biological Process:nucleosome assembly (GO:0006334)
AJAP22891	EVMFSAJAP22891 AJAPscaffold1149:124987-126890(+)	1	Molecular Function:protein binding (GO:0005515)
AJAP17861	EVMFSAJAP17861 AJAPscaffold724:475968-487254(+) hypothetical protein BRAFLDRAFT_279143	4	Molecular Function:glucose-6-phosphate dehydrogenase activity (GO:0004345),Biological Process:glucose metabolic process (GO:0006006),Molecular Function:NADP binding (GO:0050661),Biological Process:oxidation-reduction process (GO:0055114)
AJAP05055	EVMFSAJAP05055 AJAPscaffold125:298906-310206(-) hypothetical protein LOTGIDRAFT_157184	2	Biological Process:biosynthetic process (GO:0009058),Molecular Function:nucleotidyltransferase activity (GO:0016779)
AJAP27008	EVMFSAJAP27008 AJAPscaffold1769:103491-106161(-) TBC1 domain family member 24 isoform X5	4	Molecular Function:structural constituent of ribosome (GO:0003735),Cellular Component:intracellular (GO:0005622),Cellular Component:ribosome (GO:0005840),Biological Process:translation (GO:0006412)
AJAP04781	EVMFSAJAP04781 AJAPscaffold117:150069-162989(+) adenylate cyclase type 2	2	Molecular Function:nucleic acid binding (GO:0003676),Molecular Function:RNA binding (GO:0003723)
AJAP19943	EVMFSAJAP19943 AJAPscaffold869:229592-245361(+) colorectal mutant cancer protein isoform X1	4	Biological Process:cellular amino acid metabolic process (GO:0006520),Molecular Function:transaminase activity (GO:0008483),Biological Process:biosynthetic process (GO:0009058),Molecular Function:pyridoxal phosphate binding (GO:0030170)
AJAP09097	EVMFSAJAP09097 AJAPscaffold268:315580-317919(-) cyclin E	4	Molecular Function:adenyl-nucleotide exchange factor activity (GO:0000774),Biological Process:protein folding (GO:0006457),Molecular Function:protein homodimerization activity (GO:0042803),Molecular Function:chaperone binding (GO:0051087)
AJAP13810	EVMFSAJAP13810 AJAPscaffold473:112121-131461(+) "reverse transcriptase, partial "	1	Molecular Function:selenium binding (GO:0008430)
AJAP19404	EVMFSAJAP19404 AJAPscaffold830:568022-573143(-)	2	Molecular Function:hydrogen ion transmembrane transporter activity (GO:0015078),Biological Process:ATP synthesis coupled proton transport (GO:0015986)
AJAP12873	EVMFSAJAP12873 AJAPscaffold428:352544-367808(-) carbamoyl-phosphate synthase	2	Biological Process:metabolic process (GO:0008152),Molecular Function:uridylyltransferase activity (GO:0070569)
AJAP17017	EVMFSAJAP17017 AJAPscaffold667:24526-37930(+) hypothetical protein BRAFLDRAFT_280618	3	Molecular Function:glutathione transferase activity (GO:0004364),Molecular Function:protein binding (GO:0005515),Biological Process:metabolic process (GO:0008152)
AJAP05734	EVMFSAJAP05734 AJAPscaffold145:173205-196665(-) uncharacterized protein LOC105436430	1	Molecular Function:protein binding (GO:0005515)
AJAP00085	EVMFSAJAP00085 AJAPscaffold2:553948-561886(+) hypothetical protein BRAFLDRAFT_89746	5	Biological Process:NADP catabolic process (GO:0006742),Molecular Function:oxidoreductase activity (GO:0016491),Biological Process:pyridine nucleotide biosynthetic process (GO:0019363),Molecular Function:NADP binding (GO:0050661),Biological Process:oxidation-reduction process (GO:0055114)
AJAP09066	EVMFSAJAP09066 AJAPscaffold267:282495-288977(-) tumor necrosis factor receptor superfamily member 10B	5	Molecular Function:protein binding (GO:0005515),Cellular Component:Arp2/3 protein complex (GO:0005885),Cellular Component:actin cytoskeleton (GO:0015629),Biological Process:regulation of actin filament polymerization (GO:0030833),Biological Process:Arp2/3 complex-mediated actin nucleation (GO:0034314)
AJAP05789	EVMFSAJAP05789 AJAPscaffold147:203774-216242(+)	4	Molecular Function:acyl-CoA dehydrogenase activity (GO:0003995),Biological Process:metabolic process (GO:0008152),Molecular Function:flavin adenine dinucleotide binding (GO:0050660),Biological Process:oxidation-reduction process (GO:0055114)
AJAP13861	EVMFSAJAP13861 AJAPscaffold475:95886-131233(+) lisH domain and HEAT repeat-containing protein KIAA1468 homolog	2	Molecular Function:nucleic acid binding (GO:0003676),Molecular Function:ATP binding (GO:0005524)
AJAP30180	EVMFSAJAP30180 AJAPscaffold2929:3435-5412(+) stage specific activator protein	4	Molecular Function:structural constituent of ribosome (GO:0003735),Cellular Component:intracellular (GO:0005622),Cellular Component:ribosome (GO:0005840),Biological Process:translation (GO:0006412)
AJAP24952	EVMFSAJAP24952 AJAPscaffold1401:98338-114018(+) "SH2 domain-containing protein 4A-like, partial "	2	Molecular Function:transaminase activity (GO:0008483),Molecular Function:pyridoxal phosphate binding (GO:0030170)
AJAP09669	EVMFSAJAP09669 AJAPscaffold288:432060-446464(+) fibrillin-1	2	Molecular Function:protein binding (GO:0005515),Cellular Component:membrane (GO:0016020)
AJAP29520	EVMFSAJAP29520 AJAPscaffold2555:2476-18661(-) "serine/threonine-protein kinase 31, partial "	2	Molecular Function:methyltransferase activity (GO:0008168),Molecular Function:tRNA (cytosine-5-)-methyltransferase activity (GO:0016428)
AJAP03824	EVMFSAJAP03824 AJAPscaffold88:52814-58444(-) hypothetical protein BRAFLDRAFT_126066	4	Molecular Function:structural constituent of ribosome (GO:0003735),Cellular Component:ribosome (GO:0005840),Biological Process:translation (GO:0006412),Cellular Component:large ribosomal subunit (GO:0015934)
AJAP20289	EVMFSAJAP20289 AJAPscaffold900:421802-425557(-) coiled-coil domain-containing protein 33	3	Cellular Component:nucleosome (GO:0000786),Molecular Function:DNA binding (GO:0003677),Cellular Component:nucleus (GO:0005634)
AJAP24673	EVMFSAJAP24673 AJAPscaffold1365:31342-39200(+) activator of G-protein signal	3	Molecular Function:ATP binding (GO:0005524),Biological Process:proton transport (GO:0015992),Biological Process:ATP metabolic process (GO:0046034)
AJAP20997	EVMFSAJAP20997 AJAPscaffold961:308670-313564(+) queuine tRNA-ribosyltransferase-like	4	Molecular Function:structural constituent of ribosome (GO:0003735),Cellular Component:intracellular (GO:0005622),Cellular Component:ribosome (GO:0005840),Biological Process:translation (GO:0006412)
AJAP29083	EVMFSAJAP29083 AJAPscaffold2370:62146-67410(+)	3	Molecular Function:catalytic activity (GO:0003824),Biological Process:metabolic process (GO:0008152),Molecular Function:cofactor binding (GO:0048037)
AJAP06545	EVMFSAJAP06545 AJAPscaffold172:37915-53717(-) uncharacterized protein LOC100369350	5	Molecular Function:acyl-CoA dehydrogenase activity (GO:0003995),Biological Process:metabolic process (GO:0008152),Molecular Function:hydrolase activity (GO:0016787),Molecular Function:flavin adenine dinucleotide binding (GO:0050660),Biological Process:oxidation-reduction process (GO:0055114)
AJAP06682	EVMFSAJAP06682 AJAPscaffold176:751167-755822(-) unknown	3	Molecular Function:structural constituent of ribosome (GO:0003735),Cellular Component:ribosome (GO:0005840),Biological Process:translation (GO:0006412)
AJAP16663	EVMFSAJAP16663 AJAPscaffold644:248656-253013(-) crossover junction endonuclease MUS81	2	Biological Process:proteolysis (GO:0006508),Molecular Function:cysteine-type peptidase activity (GO:0008234)
AJAP01730	EVMFSAJAP01730 AJAPscaffold35:150032-164567(+)	7	Molecular Function:GTPase activity (GO:0003924),Molecular Function:GTP binding (GO:0005525),Cellular Component:mitochondrion (GO:0005739),Cellular Component:mitochondrial outer membrane (GO:0005741),Biological Process:mitochondrial fusion (GO:0008053),Cellular Component:integral component of membrane (GO:0016021),Biological Process:negative regulation of smooth muscle cell proliferation (GO:00486…
AJAP06024	EVMFSAJAP06024 AJAPscaffold154:916898-922140(+)	5	Molecular Function:endopeptidase activity (GO:0004175),Molecular Function:threonine-type endopeptidase activity (GO:0004298),Cellular Component:proteasome core complex (GO:0005839),Biological Process:ubiquitin-dependent protein catabolic process (GO:0006511),Biological Process:proteolysis involved in cellular protein catabolic process (GO:0051603)
AJAP16519	EVMFSAJAP16519 AJAPscaffold633:378004-386027(-) unnamed protein product	1	Biological Process:protein homooligomerization (GO:0051260)
AJAP16417	EVMFSAJAP16417 AJAPscaffold628:117671-132498(-)	3	Molecular Function:protein binding (GO:0005515),Cellular Component:nucleus (GO:0005634),Molecular Function:zinc ion binding (GO:0008270)
AJAP02907	EVMFSAJAP02907 AJAPscaffold64:449807-454526(+) coiled-coil domain-containing protein 108	3	Biological Process:deoxyribonucleoside monophosphate catabolic process (GO:0009159),Molecular Function:nucleoside deoxyribosyltransferase activity (GO:0050144),Molecular Function:deoxyribonucleoside 5'-monophosphate N-glycosidase activity (GO:0070694)
AJAP00189	EVMFSAJAP00189 AJAPscaffold4:231330-265726(+) uncharacterized protein LOC593133	4	Molecular Function:protein kinase activity (GO:0004672),Molecular Function:protein binding (GO:0005515),Molecular Function:ATP binding (GO:0005524),Biological Process:protein phosphorylation (GO:0006468)
AJAP00274	EVMFSAJAP00274 AJAPscaffold5:1012326-1031165(+) uncharacterized protein LOC105338278	1	Molecular Function:protein binding (GO:0005515)
AJAP10327	EVMFSAJAP10327 AJAPscaffold315:24482-46656(+) von Willebrand factor D and EGF domain-containing protein	2	Biological Process:cellular amino acid metabolic process (GO:0006520),Molecular Function:lyase activity (GO:0016829)
AJAP21273	EVMFSAJAP21273 AJAPscaffold986:318613-333828(-) "oligoribonuclease, mitochondrial "	5	Molecular Function:structural molecule activity (GO:0005198),Biological Process:intracellular protein transport (GO:0006886),Biological Process:vesicle-mediated transport (GO:0016192),Cellular Component:membrane coat (GO:0030117),Cellular Component:COPI vesicle coat (GO:0030126)
AJAP07397	EVMFSAJAP07397 AJAPscaffold205:201214-212314(+)	2	Molecular Function:calcium ion binding (GO:0005509),Molecular Function:calcium-dependent phospholipid binding (GO:0005544)
AJAP13226	EVMFSAJAP13226 AJAPscaffold443:327708-332835(+) hypothetical protein BRAFLDRAFT_93226	2	Molecular Function:pyruvate dehydrogenase (acetyl-transferring) activity (GO:0004739),Biological Process:acetyl-CoA biosynthetic process from pyruvate (GO:0006086)
AJAP00582	EVMFSAJAP00582 AJAPscaffold11:657741-667811(-)	2	Molecular Function:oxidoreductase activity (GO:0016491),Biological Process:oxidation-reduction process (GO:0055114)
AJAP08580	EVMFSAJAP08580 AJAPscaffold247:126530-140348(-) "acyl carrier protein, mitochondrial isoform X1 "	2	Molecular Function:catalytic activity (GO:0003824),Biological Process:metabolic process (GO:0008152)
AJAP05707	EVMFSAJAP05707 AJAPscaffold144:323624-326110(+) LOW QUALITY PROTEIN: multiple epidermal growth factor-like domains protein 6	2	Molecular Function:catalytic activity (GO:0003824),Biological Process:metabolic process (GO:0008152)
AJAP04171	EVMFSAJAP04171 AJAPscaffold99:372912-387103(-) tyrosine-protein phosphatase non-receptor type 13	1	Molecular Function:ATP binding (GO:0005524)
AJAP14181	EVMFSAJAP14181 AJAPscaffold491:387932-390386(-)	3	Molecular Function:3-beta-hydroxy-delta5-steroid dehydrogenase activity (GO:0003854),Biological Process:steroid biosynthetic process (GO:0006694),Biological Process:oxidation-reduction process (GO:0055114)
AJAP22108	EVMFSAJAP22108 AJAPscaffold1063:57928-65978(-) "hypothetical protein L798_14220, partial "	1	Molecular Function:ATP binding (GO:0005524)
AJAP14478	EVMFSAJAP14478 AJAPscaffold510:639046-646712(-) hypoxia-inducible factor 1-alpha	1	Biological Process:phosphatidylinositol phosphorylation (GO:0046854)
AJAP16548	EVMFSAJAP16548 AJAPscaffold637:15204-24560(-) hypothetical protein CAPTEDRAFT_170070	4	Molecular Function:3-hydroxyacyl-CoA dehydrogenase activity (GO:0003857),Biological Process:fatty acid metabolic process (GO:0006631),Molecular Function:oxidoreductase activity (GO:0016491),Biological Process:oxidation-reduction process (GO:0055114)
AJAP12102	EVMFSAJAP12102 AJAPscaffold395:728611-800307(+) sodium- and chloride-dependent glycine transporter 1 isoform X2	2	Molecular Function:protein binding (GO:0005515),Biological Process:signal transduction (GO:0007165)
AJAP10606	EVMFSAJAP10606 AJAPscaffold327:610676-616459(-) 3-5 exonuclease	1	Molecular Function:protein binding (GO:0005515)
AJAP00421	EVMFSAJAP00421 AJAPscaffold8:438309-445548(-) sodium-dependent multivitamin transporter-like	2	Molecular Function:actin binding (GO:0003779),Cellular Component:intracellular (GO:0005622)
AJAP27811	EVMFSAJAP27811 AJAPscaffold1972:175175-186506(-) inter-alpha-trypsin inhibitor heavy chain H2	3	Molecular Function:quinone binding (GO:0048038),Molecular Function:NAD binding (GO:0051287),Biological Process:oxidation-reduction process (GO:0055114)
AJAP07013	EVMFSAJAP07013 AJAPscaffold188:927681-952788(+)	1	Molecular Function:protein binding (GO:0005515)
AJAP10570	EVMFSAJAP10570 AJAPscaffold326:285136-302894(+) small G protein signaling modulator 1	1	Molecular Function:GTP binding (GO:0005525)
AJAP23437	EVMFSAJAP23437 AJAPscaffold1216:131550-149439(+) peptidyl-prolyl cis-trans isomerase FKBP4	2	Molecular Function:GTP binding (GO:0005525),Biological Process:small GTPase mediated signal transduction (GO:0007264)
AJAP13306	EVMFSAJAP13306 AJAPscaffold447:358593-367725(+) protein HEXIM-like	1	Molecular Function:actin binding (GO:0003779)
AJAP08414	EVMFSAJAP08414 AJAPscaffold239:49390-62865(-) uncharacterized protein LOC103462836	1	Biological Process:proline biosynthetic process (GO:0006561)
AJAP03343	EVMFSAJAP03343 AJAPscaffold74:1127385-1139980(+) uncharacterized protein LOC100893398	2	Biological Process:metabolic process (GO:0008152),Molecular Function:CoA-transferase activity (GO:0008410)
AJAP28353	EVMFSAJAP28353 AJAPscaffold2133:73993-81320(+) cAMP-responsive element-binding protein-like 2-like	4	Biological Process:cellular amino acid metabolic process (GO:0006520),Molecular Function:transaminase activity (GO:0008483),Biological Process:biosynthetic process (GO:0009058),Molecular Function:pyridoxal phosphate binding (GO:0030170)
AJAP17496	EVMFSAJAP17496 AJAPscaffold701:162478-212296(+) "hypothetical protein X975_18367, partial "	1	Molecular Function:protein binding (GO:0005515)
AJAP06616	EVMFSAJAP06616 AJAPscaffold175:114211-115515(-) Zgc:158138 protein	1	Molecular Function:protein binding (GO:0005515)
AJAP00683	EVMFSAJAP00683 AJAPscaffold13:544330-553271(-) histone deacetylase 3 isoform X1	1	Biological Process:metabolic process (GO:0008152)
AJAP23018	EVMFSAJAP23018 AJAPscaffold1167:146494-160940(-) LOW QUALITY PROTEIN: A disintegrin and metalloproteinase with thrombospondin motifs 7	2	Molecular Function:catalytic activity (GO:0003824),Biological Process:metabolic process (GO:0008152)
AJAP12879	EVMFSAJAP12879 AJAPscaffold429:94618-116768(+) sodium- and chloride-dependent neutral and basic amino acid transporter B(0+) isoform X2	4	Molecular Function:nucleic acid binding (GO:0003676),Molecular Function:single-stranded RNA binding (GO:0003727),Biological Process:mRNA modification (GO:0016556),Cellular Component:apolipoprotein B mRNA editing enzyme complex (GO:0030895)
AJAP21956	EVMFSAJAP21956 AJAPscaffold1046:17615-20209(+) heat shock protein 26	2	Molecular Function:protein binding (GO:0005515),Biological Process:signal transduction (GO:0007165)
AJAP22774	EVMFSAJAP22774 AJAPscaffold1134:187258-195672(-) transmembrane protein 184C-like isoform X1	1	Molecular Function:ATP binding (GO:0005524)
AJAP26529	EVMFSAJAP26529 AJAPscaffold1672:166413-167281(-) uncharacterized protein LOC100893587	1	Molecular Function:GTP binding (GO:0005525)
AJAP28046	EVMFSAJAP28046 AJAPscaffold2037:27814-41579(+)	8	Molecular Function:ATP binding (GO:0005524),Cellular Component:peroxisome (GO:0005777),Biological Process:transport (GO:0006810),Biological Process:peroxisomal long-chain fatty acid import (GO:0015910),Cellular Component:integral component of membrane (GO:0016021),Molecular Function:ATPase activity (GO:0016887),Molecular Function:protein homodimerization activity (GO:0042803),Biological Process:t…
AJAP03801	EVMFSAJAP03801 AJAPscaffold87:893242-906772(-) uncharacterized protein LOC100891953	1	Molecular Function:protein dimerization activity (GO:0046983)
AJAP01573	EVMFSAJAP01573 AJAPscaffold31:122291-128117(-) RNA-directed DNA polymerase from mobile element jockey-like	2	Biological Process:carbohydrate metabolic process (GO:0005975),Molecular Function:isomerase activity (GO:0016853)
AJAP12474	EVMFSAJAP12474 AJAPscaffold411:455112-467889(-) hypothetical protein BRAFLDRAFT_128105	5	Molecular Function:protein binding (GO:0005515),Biological Process:intracellular protein transport (GO:0006886),Biological Process:vesicle-mediated transport (GO:0016192),Cellular Component:membrane coat (GO:0030117),Cellular Component:clathrin adaptor complex (GO:0030131)
AJAP25629	EVMFSAJAP25629 AJAPscaffold1506:162884-173109(-) DNA cross-link repair 1A protein isoform X1	2	Molecular Function:adenosine kinase activity (GO:0004001),Biological Process:purine ribonucleoside salvage (GO:0006166)
AJAP19650	EVMFSAJAP19650 AJAPscaffold849:82867-101155(-) anaphase-promoting complex subunit 15	6	Molecular Function:protein binding (GO:0005515),Molecular Function:ATP binding (GO:0005524),Biological Process:chromatin remodeling (GO:0006338),Cellular Component:SWI/SNF complex (GO:0016514),Molecular Function:ATPase activity (GO:0016887),Molecular Function:histone binding (GO:0042393)
AJAP00184	EVMFSAJAP00184 AJAPscaffold4:165743-210999(+) hypothetical protein BRAFLDRAFT_122323	1	Molecular Function:protein binding (GO:0005515)
AJAP27482	EVMFSAJAP27482 AJAPscaffold1887:5016-11220(+) uncharacterized protein LOC100366899	3	Molecular Function:structural constituent of ribosome (GO:0003735),Cellular Component:ribosome (GO:0005840),Biological Process:translation (GO:0006412)
AJAP03021	EVMFSAJAP03021 AJAPscaffold67:102629-106059(-) uncharacterized protein LOC105344503	2	Molecular Function:oxidoreductase activity (GO:0016491),Biological Process:oxidation-reduction process (GO:0055114)
AJAP13178	EVMFSAJAP13178 AJAPscaffold441:945239-955479(-) "succinyl-CoA ligase subunit alpha, mitochondrial "	3	Molecular Function:ATP binding (GO:0005524),Biological Process:protein folding (GO:0006457),Molecular Function:unfolded protein binding (GO:0051082)
AJAP27385	EVMFSAJAP27385 AJAPscaffold1860:38275-43046(+) uncharacterized protein LOC575588 isoform X2	3	Molecular Function:ATP binding (GO:0005524),Biological Process:protein folding (GO:0006457),Molecular Function:unfolded protein binding (GO:0051082)
AJAP01898	EVMFSAJAP01898 AJAPscaffold39:360425-364313(-)	1	Cellular Component:mitochondrial matrix (GO:0005759)
AJAP05814	EVMFSAJAP05814 AJAPscaffold148:75762-77819(+) golgi-associated plant pathogenesis-related protein 1	4	Molecular Function:structural constituent of ribosome (GO:0003735),Cellular Component:intracellular (GO:0005622),Cellular Component:ribosome (GO:0005840),Biological Process:translation (GO:0006412)
AJAP07625	EVMFSAJAP07625 AJAPscaffold215:456418-464592(+) DNA-binding protein RFX6	1	Cellular Component:dynactin complex (GO:0005869)
AJAP23933	EVMFSAJAP23933 AJAPscaffold1273:39666-43980(-) hypothetical protein BRAFLDRAFT_114927	2	Cellular Component:histone acetyltransferase complex (GO:0000123),Biological Process:histone acetylation (GO:0016573)
AJAP02821	EVMFSAJAP02821 AJAPscaffold62:443211-456771(+) transposon Ty3-I Gag-Pol polyprotein	1	Molecular Function:nucleic acid binding (GO:0003676)
AJAP08693	EVMFSAJAP08693 AJAPscaffold250:532365-535493(+) plexin-A4	3	Biological Process:metabolic process (GO:0008152),Molecular Function:oxidoreductase activity (GO:0016491),Biological Process:oxidation-reduction process (GO:0055114)
AJAP01502	EVMFSAJAP01502 AJAPscaffold29:724190-761049(-) diacylglycerol kinase beta isoform X5	2	Molecular Function:endopeptidase inhibitor activity (GO:0004866),Cellular Component:extracellular space (GO:0005615)
AJAP19958	EVMFSAJAP19958 AJAPscaffold871:10340-28289(-) cholinesterase 1	6	Molecular Function:catalytic activity (GO:0003824),Molecular Function:3-hydroxyacyl-CoA dehydrogenase activity (GO:0003857),Biological Process:fatty acid metabolic process (GO:0006631),Biological Process:metabolic process (GO:0008152),Molecular Function:oxidoreductase activity (GO:0016491),Biological Process:oxidation-reduction process (GO:0055114)
AJAP15391	EVMFSAJAP15391 AJAPscaffold562:307805-319802(+) voltage-dependent T-type calcium channel subunit alpha-1H isoform X5	4	Molecular Function:homogentisate 1,2-dioxygenase activity (GO:0004411),Biological Process:L-phenylalanine catabolic process (GO:0006559),Biological Process:tyrosine metabolic process (GO:0006570),Biological Process:oxidation-reduction process (GO:0055114)
AJAP18230	EVMFSAJAP18230 AJAPscaffold748:317770-356589(-) fibropellin-1-like	5	Molecular Function:protein kinase activity (GO:0004672),Molecular Function:protein tyrosine kinase activity (GO:0004713),Molecular Function:protein binding (GO:0005515),Molecular Function:ATP binding (GO:0005524),Biological Process:protein phosphorylation (GO:0006468)
AJAP24333	EVMFSAJAP24333 AJAPscaffold1320:193700-194080(-)	1	Molecular Function:lipid binding (GO:0008289)
AJAP17009	EVMFSAJAP17009 AJAPscaffold666:176155-192183(-) acid trehalase-like protein 1	2	Biological Process:metabolic process (GO:0008152),Molecular Function:hydrolase activity (GO:0016787)
AJAP16518	EVMFSAJAP16518 AJAPscaffold633:354551-354952(-) "zinc finger CCHC domain-containing protein 3-like, partial "	2	Molecular Function:protein binding (GO:0005515),Biological Process:protein homooligomerization (GO:0051260)
AJAP18994	EVMFSAJAP18994 AJAPscaffold799:87748-100457(-) "uncharacterized protein K02A2.6-like, partial "	1	Molecular Function:protein binding (GO:0005515)
AJAP11552	EVMFSAJAP11552 AJAPscaffold367:438270-442018(-) 50 kDa spicule matrix protein-like	5	Molecular Function:RNA binding (GO:0003723),Molecular Function:structural constituent of ribosome (GO:0003735),Cellular Component:intracellular (GO:0005622),Cellular Component:ribosome (GO:0005840),Biological Process:translation (GO:0006412)
AJAP03204	EVMFSAJAP03204 AJAPscaffold71:1248395-1259357(+) uncharacterized protein LOC102083163 isoform X1	3	Molecular Function:protein kinase activity (GO:0004672),Molecular Function:ATP binding (GO:0005524),Biological Process:protein phosphorylation (GO:0006468)
AJAP17597	EVMFSAJAP17597 AJAPscaffold709:3653-4980(+) nuclear pore complex protein Nup214	3	Molecular Function:dolichyl-diphosphooligosaccharide-protein glycotransferase activity (GO:0004579),Cellular Component:oligosaccharyltransferase complex (GO:0008250),Cellular Component:integral component of membrane (GO:0016021)
AJAP24422	EVMFSAJAP24422 AJAPscaffold1331:167293-180623(-) splicing factor 3A subunit 2-like	1	Molecular Function:protein binding (GO:0005515)
AJAP03318	EVMFSAJAP03318 AJAPscaffold74:562353-564718(+) kanadaptin	1	Molecular Function:protein binding (GO:0005515)
AJAP29345	EVMFSAJAP29345 AJAPscaffold2484:36950-48168(+) hypothetical protein Esi_0020_0151	1	Biological Process:metabolic process (GO:0008152)
AJAP08044	EVMFSAJAP08044 AJAPscaffold228:127620-133773(+)	1	Molecular Function:nucleic acid binding (GO:0003676)
AJAP27235	EVMFSAJAP27235 AJAPscaffold1829:11354-17482(-) hypothetical protein LOTGIDRAFT_158920	2	Molecular Function:hydrogen ion transmembrane transporter activity (GO:0015078),Biological Process:ATP synthesis coupled proton transport (GO:0015986)
AJAP10566	EVMFSAJAP10566 AJAPscaffold326:114323-122582(-) ragulator complex protein LAMTOR1 isoform X3	1	Biological Process:cell redox homeostasis (GO:0045454)
AJAP06176	EVMFSAJAP06176 AJAPscaffold160:330700-340786(-) uncharacterized protein LOC105438888 isoform X2	1	Molecular Function:carbohydrate binding (GO:0030246)
AJAP11944	EVMFSAJAP11944 AJAPscaffold387:241672-242073(+) uncharacterized protein LOC105336559	3	Cellular Component:nucleosome (GO:0000786),Molecular Function:DNA binding (GO:0003677),Cellular Component:nucleus (GO:0005634)
AJAP16760	EVMFSAJAP16760 AJAPscaffold651:96465-97049(-) uncharacterized protein LOC100888967	2	Molecular Function:protein binding (GO:0005515),Biological Process:protein homooligomerization (GO:0051260)
AJAP27572	EVMFSAJAP27572 AJAPscaffold1913:26845-41951(-)	2	Molecular Function:protein binding (GO:0005515),Molecular Function:zinc ion binding (GO:0008270)
AJAP13760	EVMFSAJAP13760 AJAPscaffold470:498420-511139(-) hyperpolarization-gated and cyclic nucleotide regulated channel	1	Biological Process:oxidation-reduction process (GO:0055114)
AJAP21566	EVMFSAJAP21566 AJAPscaffold1010:141777-162769(-) monocarboxylate transporter 12	5	Molecular Function:GTPase activity (GO:0003924),Molecular Function:structural constituent of cytoskeleton (GO:0005200),Molecular Function:GTP binding (GO:0005525),Cellular Component:microtubule (GO:0005874),Biological Process:microtubule-based process (GO:0007017)
AJAP00545	EVMFSAJAP00545 AJAPscaffold10:1161126-1214373(+) spastin-like	1	Molecular Function:protein binding (GO:0005515)
AJAP24344	EVMFSAJAP24344 AJAPscaffold1321:172849-175447(+) "uncharacterized protein LOC100205471, partial "	1	Molecular Function:protein binding (GO:0005515)
AJAP04856	EVMFSAJAP04856 AJAPscaffold119:46719-51356(-)	2	Cellular Component:integral component of membrane (GO:0016021),Biological Process:vesicle-mediated transport (GO:0016192)
AJAP18464	EVMFSAJAP18464 AJAPscaffold765:166822-171223(+) "uncharacterized protein LOC105343844, partial "	1	Cellular Component:nucleus (GO:0005634)
AJAP10927	EVMFSAJAP10927 AJAPscaffold341:463080-475196(-) ectonucleotide pyrophosphatase/phosphodiesterase family member 7-like	1	Molecular Function:protein binding (GO:0005515)
AJAP10598	EVMFSAJAP10598 AJAPscaffold327:347859-353828(+) histamine H3 receptor-like	2	Cellular Component:proteasome regulatory particle (GO:0005838),Biological Process:proteolysis (GO:0006508)
AJAP28802	EVMFSAJAP28802 AJAPscaffold2272:48874-71016(-) peroxisomal membrane protein PMP34	1	Molecular Function:protein binding (GO:0005515)
AJAP09898	EVMFSAJAP09898 AJAPscaffold297:158842-160197(+) uncharacterized protein K02A2.6-like	6	Molecular Function:RNA binding (GO:0003723),Molecular Function:double-stranded RNA binding (GO:0003725),Molecular Function:ATP binding (GO:0005524),Biological Process:immune response (GO:0006955),Molecular Function:transferase activity (GO:0016740),Biological Process:defense response to virus (GO:0051607)
AJAP24699	EVMFSAJAP24699 AJAPscaffold1368:149207-160189(+) transcription factor IIIB 90 kDa subunit	2	Molecular Function:actin binding (GO:0003779),Biological Process:cytoskeleton organization (GO:0007010)
AJAP21101	EVMFSAJAP21101 AJAPscaffold970:89046-93191(-) FGFR	4	Molecular Function:structural constituent of ribosome (GO:0003735),Cellular Component:intracellular (GO:0005622),Cellular Component:ribosome (GO:0005840),Biological Process:translation (GO:0006412)
AJAP11918	EVMFSAJAP11918 AJAPscaffold385:336280-357151(-) "UHRF1-binding protein 1-like, partial "	2	Biological Process:biosynthetic process (GO:0009058),Molecular Function:pyridoxal phosphate binding (GO:0030170)
AJAP08214	EVMFSAJAP08214 AJAPscaffold232:389430-396252(+) uncharacterized protein LOC103359624	3	Biological Process:intracellular protein transport (GO:0006886),Biological Process:vesicle-mediated transport (GO:0016192),Cellular Component:clathrin adaptor complex (GO:0030131)
AJAP18543	EVMFSAJAP18543 AJAPscaffold769:583867-593739(-)	2	Molecular Function:oxidoreductase activity (GO:0016491),Biological Process:oxidation-reduction process (GO:0055114)
AJAP14358	EVMFSAJAP14358 AJAPscaffold504:96837-116822(-) protein NLRC5	3	Molecular Function:ATP binding (GO:0005524),Biological Process:proton transport (GO:0015992),Biological Process:ATP metabolic process (GO:0046034)
AJAP12945	EVMFSAJAP12945 AJAPscaffold432:4761-17869(+) "1-phosphatidylinositol 4,5-bisphosphate phosphodiesterase beta-3 isoform X3 "	6	Cellular Component:nucleus (GO:0005634),Biological Process:DNA repair (GO:0006281),Biological Process:chromatin remodeling (GO:0006338),Cellular Component:NuA4 histone acetyltransferase complex (GO:0035267),Biological Process:histone H4 acetylation (GO:0043967),Biological Process:histone H2A acetylation (GO:0043968)
AJAP12829	EVMFSAJAP12829 AJAPscaffold426:514398-518055(-) nucleoporin NUP53	1	Molecular Function:zinc ion binding (GO:0008270)
AJAP15709	EVMFSAJAP15709 AJAPscaffold582:245131-250868(+) predicted protein	1	Biological Process:ATP synthesis coupled proton transport (GO:0015986)
AJAP06084	EVMFSAJAP06084 AJAPscaffold157:143153-153321(-)	2	Biological Process:fatty acid biosynthetic process (GO:0006633),Molecular Function:malonyl-CoA decarboxylase activity (GO:0050080)
AJAP13458	EVMFSAJAP13458 AJAPscaffold454:465809-466880(-) LOW QUALITY PROTEIN: bleomycin hydrolase	1	Molecular Function:cytochrome-c oxidase activity (GO:0004129)
AJAP17052	EVMFSAJAP17052 AJAPscaffold669:339244-344846(-)	4	Molecular Function:structural constituent of ribosome (GO:0003735),Cellular Component:intracellular (GO:0005622),Cellular Component:ribosome (GO:0005840),Biological Process:translation (GO:0006412)
AJAP25483	EVMFSAJAP25483 AJAPscaffold1489:37762-44220(+) uncharacterized protein LOC100889290	2	Molecular Function:hydrolase activity (GO:0016787),Molecular Function:carboxy-lyase activity (GO:0016831)
AJAP18731	EVMFSAJAP18731 AJAPscaffold781:166711-171422(-) uronyl 2-sulfotransferase	2	Molecular Function:calcium ion binding (GO:0005509),Molecular Function:calcium-dependent phospholipid binding (GO:0005544)
AJAP12732	EVMFSAJAP12732 AJAPscaffold422:6123-45248(-) E3 ubiquitin-protein ligase RGLG1-like	5	Molecular Function:actin binding (GO:0003779),Molecular Function:protein binding (GO:0005515),Molecular Function:microtubule binding (GO:0008017),Biological Process:Wnt signaling pathway (GO:0016055),Molecular Function:ATPase activity (GO:0016887)
AJAP03594	EVMFSAJAP03594 AJAPscaffold81:1109687-1111245(-) hypothetical protein Y032_0110g144	4	Molecular Function:structural constituent of ribosome (GO:0003735),Cellular Component:intracellular (GO:0005622),Cellular Component:ribosome (GO:0005840),Biological Process:translation (GO:0006412)
AJAP07448	EVMFSAJAP07448 AJAPscaffold208:122515-185532(+) "Neurotrypsin, partial "	1	Biological Process:signal transduction (GO:0007165)
AJAP09169	EVMFSAJAP09169 AJAPscaffold270:703248-714924(+) uncharacterized protein LOC101854469	1	Biological Process:cell redox homeostasis (GO:0045454)
AJAP03430	EVMFSAJAP03430 AJAPscaffold77:158160-172325(+)	4	Molecular Function:3-hydroxyacyl-CoA dehydrogenase activity (GO:0003857),Biological Process:fatty acid metabolic process (GO:0006631),Molecular Function:oxidoreductase activity (GO:0016491),Biological Process:oxidation-reduction process (GO:0055114)
AJAP03903	EVMFSAJAP03903 AJAPscaffold91:69141-88935(+) cation-independent mannose-6-phosphate receptor	1	Molecular Function:protein binding (GO:0005515)
AJAP03472	EVMFSAJAP03472 AJAPscaffold78:544808-552969(+) transposon Ty3-I Gag-Pol polyprotein	5	Molecular Function:damaged DNA binding (GO:0003684),Molecular Function:protein binding (GO:0005515),Cellular Component:nucleus (GO:0005634),Biological Process:nucleotide-excision repair (GO:0006289),Biological Process:proteasome-mediated ubiquitin-dependent protein catabolic process (GO:0043161)
AJAP12121	EVMFSAJAP12121 AJAPscaffold396:193805-202357(+) ras-related C3 botulinum toxin substrate 1	2	Biological Process:RNA processing (GO:0006396),Biological Process:response to virus (GO:0009615)
AJAP22726	EVMFSAJAP22726 AJAPscaffold1129:290607-316505(+) cubilin	2	Molecular Function:nucleotide binding (GO:0000166),Molecular Function:metal ion binding (GO:0046872)
AJAP08134	EVMFSAJAP08134 AJAPscaffold230:66151-69899(-) "ATP synthase-coupling factor 6, mitochondrial "	1	Biological Process:proton-transporting ATP synthase complex assembly (GO:0043461)
AJAP15111	EVMFSAJAP15111 AJAPscaffold546:87507-91196(-) E2/E3 hybrid ubiquitin-protein ligase UBE2O	2	Biological Process:cellular protein modification process (GO:0006464),Molecular Function:small protein activating enzyme activity (GO:0008641)
AJAP10185	EVMFSAJAP10185 AJAPscaffold310:461231-466542(+)	1	Molecular Function:nucleic acid binding (GO:0003676)
AJAP19183	EVMFSAJAP19183 AJAPscaffold815:275933-294200(+)	3	Biological Process:proteolysis (GO:0006508),Molecular Function:metallopeptidase activity (GO:0008237),Molecular Function:zinc ion binding (GO:0008270)
AJAP11634	EVMFSAJAP11634 AJAPscaffold372:19398-32983(+)	1	Molecular Function:ATP binding (GO:0005524)
AJAP20159	EVMFSAJAP20159 AJAPscaffold889:131650-148588(-) GTPase IMAP family member 4-like	2	Molecular Function:oxidoreductase activity (GO:0016491),Biological Process:oxidation-reduction process (GO:0055114)
AJAP11301	EVMFSAJAP11301 AJAPscaffold357:53179-70841(+)	1	Molecular Function:protein binding (GO:0005515)
AJAP28771	EVMFSAJAP28771 AJAPscaffold2259:136692-143239(-) bifunctional polynucleotide phosphatase/kinase isoform X2	4	Molecular Function:catalytic activity (GO:0003824),Molecular Function:hydroxymethylglutaryl-CoA lyase activity (GO:0004419),Cellular Component:membrane (GO:0016020),Biological Process:ketone body biosynthetic process (GO:0046951)
AJAP02149	EVMFSAJAP02149 AJAPscaffold44:1407510-1435555(-)	1	Molecular Function:actin binding (GO:0003779)
AJAP08685	EVMFSAJAP08685 AJAPscaffold250:50823-62920(+) "hypothetical protein, partial "	3	Biological Process:metabolic process (GO:0008152),Molecular Function:oxidoreductase activity (GO:0016491),Biological Process:oxidation-reduction process (GO:0055114)
AJAP18152	EVMFSAJAP18152 AJAPscaffold744:90535-96928(-) transmembrane emp24 domain-containing protein 3	2	Molecular Function:catalytic activity (GO:0003824),Biological Process:metabolic process (GO:0008152)
AJAP06040	EVMFSAJAP06040 AJAPscaffold155:390303-395515(+)	2	Molecular Function:GTPase activity (GO:0003924),Molecular Function:GTP binding (GO:0005525)
AJAP14031	EVMFSAJAP14031 AJAPscaffold482:267438-272249(+) tyrosine kinase receptor Cad96Ca isoform X2	2	Molecular Function:hydrogen ion transmembrane transporter activity (GO:0015078),Biological Process:ATP synthesis coupled proton transport (GO:0015986)
AJAP18084	EVMFSAJAP18084 AJAPscaffold740:112521-130878(+)	4	Molecular Function:acyl-CoA dehydrogenase activity (GO:0003995),Biological Process:metabolic process (GO:0008152),Molecular Function:flavin adenine dinucleotide binding (GO:0050660),Biological Process:oxidation-reduction process (GO:0055114)
AJAP09531	EVMFSAJAP09531 AJAPscaffold282:20474-28686(-) alpha tubulin	1	Molecular Function:protein binding (GO:0005515)
AJAP14927	EVMFSAJAP14927 AJAPscaffold537:87027-87455(+) focadhesin isoform X2	3	Molecular Function:structural constituent of ribosome (GO:0003735),Cellular Component:ribosome (GO:0005840),Biological Process:translation (GO:0006412)
AJAP19962	EVMFSAJAP19962 AJAPscaffold871:64836-70273(-)	1	Molecular Function:fatty-acyl-CoA binding (GO:0000062)
AJAP12744	EVMFSAJAP12744 AJAPscaffold422:131192-175838(-) MAPKAPK-4	1	Molecular Function:protein binding (GO:0005515)
AJAP20333	EVMFSAJAP20333 AJAPscaffold904:196099-210546(-) 26S protease regulatory subunit 6A-B isoform X2	3	Molecular Function:calcium ion binding (GO:0005509),Molecular Function:protein binding (GO:0005515),Molecular Function:GTP binding (GO:0005525)
AJAP24917	EVMFSAJAP24917 AJAPscaffold1397:47626-51401(+) uncharacterized protein FLJ43738	1	Molecular Function:nucleoside-triphosphate diphosphatase activity (GO:0047429)
AJAP15328	EVMFSAJAP15328 AJAPscaffold558:354590-360605(-) uncharacterized protein K02A2.6-like	2	Molecular Function:phosphoglycerate kinase activity (GO:0004618),Biological Process:glycolytic process (GO:0006096)
AJAP17084	EVMFSAJAP17084 AJAPscaffold671:184833-193722(-) 60S ribosomal protein L14-like isoform X2	4	Molecular Function:acyl-CoA dehydrogenase activity (GO:0003995),Biological Process:metabolic process (GO:0008152),Molecular Function:flavin adenine dinucleotide binding (GO:0050660),Biological Process:oxidation-reduction process (GO:0055114)
AJAP07499	EVMFSAJAP07499 AJAPscaffold210:430646-445274(-)	7	Molecular Function:G-protein coupled receptor binding (GO:0001664),Molecular Function:GTPase activity (GO:0003924),Molecular Function:signal transducer activity (GO:0004871),Molecular Function:GTP binding (GO:0005525),Biological Process:G-protein coupled receptor signaling pathway (GO:0007186),Molecular Function:guanyl nucleotide binding (GO:0019001),Molecular Function:G-protein beta/gamma-subuni…
AJAP25438	EVMFSAJAP25438 AJAPscaffold1481:115679-156875(-) predicted protein	2	Molecular Function:protein binding (GO:0005515),Molecular Function:zinc ion binding (GO:0008270)
AJAP03816	EVMFSAJAP03816 AJAPscaffold87:1286407-1304304(-) ATP-binding cassette sub-family A member 2	2	Molecular Function:protein binding (GO:0005515),Biological Process:regulation of GTPase activity (GO:0043087)
AJAP12708	EVMFSAJAP12708 AJAPscaffold420:1982388-1986217(+) ubiquitin-like modifier-activating enzyme 5	3	Biological Process:proteolysis (GO:0006508),Molecular Function:metallopeptidase activity (GO:0008237),Molecular Function:zinc ion binding (GO:0008270)
AJAP09160	EVMFSAJAP09160 AJAPscaffold270:562065-564072(+) F-box only protein 8	2	Molecular Function:structural constituent of ribosome (GO:0003735),Cellular Component:mitochondrion (GO:0005739)
AJAP20710	EVMFSAJAP20710 AJAPscaffold939:516207-539468(-) uncharacterized protein LOC100888632	3	Biological Process:metabolic process (GO:0008152),Molecular Function:oxidoreductase activity (GO:0016491),Biological Process:oxidation-reduction process (GO:0055114)
AJAP29146	EVMFSAJAP29146 AJAPscaffold2395:42086-68585(-) caseinolytic peptidase B protein homolog	2	Molecular Function:protein binding (GO:0005515),Molecular Function:actin filament binding (GO:0051015)
AJAP21563	EVMFSAJAP21563 AJAPscaffold1010:126734-129277(-) protein YIPF4	5	Molecular Function:GTPase activity (GO:0003924),Molecular Function:structural constituent of cytoskeleton (GO:0005200),Molecular Function:GTP binding (GO:0005525),Cellular Component:microtubule (GO:0005874),Biological Process:microtubule-based process (GO:0007017)
AJAP04635	EVMFSAJAP04635 AJAPscaffold113:333848-342454(+) prominin-1-A	3	Molecular Function:coproporphyrinogen oxidase activity (GO:0004109),Biological Process:porphyrin-containing compound biosynthetic process (GO:0006779),Biological Process:oxidation-reduction process (GO:0055114)
AJAP22321	EVMFSAJAP22321 AJAPscaffold1084:154582-158755(-) centrosomal protein of 112 kDa	4	Molecular Function:transporter activity (GO:0005215),Cellular Component:mitochondrial inner membrane (GO:0005743),Biological Process:transport (GO:0006810),Biological Process:transmembrane transport (GO:0055085)
AJAP20103	EVMFSAJAP20103 AJAPscaffold883:166411-173805(-)	3	Cellular Component:cytoplasm (GO:0005737),Biological Process:lipid metabolic process (GO:0006629),Cellular Component:integral component of membrane (GO:0016021)
AJAP16540	EVMFSAJAP16540 AJAPscaffold635:369790-394905(+) solute carrier family 35 member G1 isoform 1	3	Cellular Component:protein phosphatase type 2A complex (GO:0000159),Biological Process:signal transduction (GO:0007165),Molecular Function:protein phosphatase regulator activity (GO:0019888)
AJAP06424	EVMFSAJAP06424 AJAPscaffold167:787947-793105(+)	2	Molecular Function:translation elongation factor activity (GO:0003746),Biological Process:translational elongation (GO:0006414)
AJAP20715	EVMFSAJAP20715 AJAPscaffold940:36130-42021(+) "hypothetical protein, partial "	1	Molecular Function:protein binding (GO:0005515)
AJAP12453	EVMFSAJAP12453 AJAPscaffold410:379381-385402(+) R3H domain-containing protein 2	2	Molecular Function:GTP binding (GO:0005525),Biological Process:small GTPase mediated signal transduction (GO:0007264)
AJAP05562	EVMFSAJAP05562 AJAPscaffold140:282312-286490(+) pirin isoform X2	2	Cellular Component:nucleosome (GO:0000786),Molecular Function:DNA binding (GO:0003677)
AJAP22211	EVMFSAJAP22211 AJAPscaffold1074:29074-43454(-) ATP-binding cassette sub-family F member 1	1	Biological Process:metabolic process (GO:0008152)
AJAP01146	EVMFSAJAP01146 AJAPscaffold22:719309-730195(+) "acetyl-CoA acetyltransferase, mitochondrial-like "	4	Molecular Function:chromatin binding (GO:0003682),Biological Process:DNA repair (GO:0006281),Biological Process:mitotic sister chromatid cohesion (GO:0007064),Cellular Component:cohesin complex (GO:0008278)
AJAP20600	EVMFSAJAP20600 AJAPscaffold929:324313-364001(-) N-acyl-phosphatidylethanolamine-hydrolyzing phospholipase D isoform X3	5	Molecular Function:oxoglutarate dehydrogenase (succinyl-transferring) activity (GO:0004591),Biological Process:tricarboxylic acid cycle (GO:0006099),Biological Process:metabolic process (GO:0008152),Molecular Function:thiamine pyrophosphate binding (GO:0030976),Biological Process:oxidation-reduction process (GO:0055114)
AJAP18655	EVMFSAJAP18655 AJAPscaffold777:316084-327165(-) leucine-rich repeat-containing protein 49	4	Molecular Function:protein kinase activity (GO:0004672),Molecular Function:protein binding (GO:0005515),Molecular Function:ATP binding (GO:0005524),Biological Process:protein phosphorylation (GO:0006468)
AJAP25222	EVMFSAJAP25222 AJAPscaffold1446:146646-153417(-) Krueppel-like factor 3	5	Molecular Function:actin binding (GO:0003779),Molecular Function:protein binding (GO:0005515),Molecular Function:microtubule binding (GO:0008017),Biological Process:Wnt signaling pathway (GO:0016055),Molecular Function:ATPase activity (GO:0016887)
AJAP06929	EVMFSAJAP06929 AJAPscaffold185:940777-954618(-) synaptotagmin-6	4	Molecular Function:acyl-CoA oxidase activity (GO:0003997),Cellular Component:peroxisome (GO:0005777),Biological Process:fatty acid beta-oxidation (GO:0006635),Biological Process:oxidation-reduction process (GO:0055114)
AJAP03657	EVMFSAJAP03657 AJAPscaffold83:885301-892735(-) uncharacterized protein LOC580611 isoform X2	2	Molecular Function:RNA binding (GO:0003723),Biological Process:RNA processing (GO:0006396)
AJAP10171	EVMFSAJAP10171 AJAPscaffold310:43584-47784(+) uncharacterized protein K02A2.6-like	3	Molecular Function:FMN binding (GO:0010181),Molecular Function:oxidoreductase activity (GO:0016491),Biological Process:oxidation-reduction process (GO:0055114)
AJAP10612	EVMFSAJAP10612 AJAPscaffold327:704266-720767(+) hypothetical protein BRAFLDRAFT_120515	1	Molecular Function:ubiquitin-protein transferase activity (GO:0004842)
AJAP02012	EVMFSAJAP02012 AJAPscaffold41:897743-932096(+) predicted protein	3	Molecular Function:translation initiation factor activity (GO:0003743),Cellular Component:cytoplasm (GO:0005737),Cellular Component:eukaryotic translation initiation factor 3 complex (GO:0005852)
AJAP08544	EVMFSAJAP08544 AJAPscaffold245:404342-419226(+) "zinc finger CCHC domain-containing protein 3-like, partial "	1	Molecular Function:zinc ion binding (GO:0008270)
AJAP21345	EVMFSAJAP21345 AJAPscaffold991:78728-225234(+)	1	Molecular Function:DNA binding (GO:0003677)
AJAP19651	EVMFSAJAP19651 AJAPscaffold849:101196-106253(-) uncharacterized protein LOC100888018	6	Molecular Function:protein binding (GO:0005515),Molecular Function:ATP binding (GO:0005524),Cellular Component:nucleus (GO:0005634),Biological Process:chromatin remodeling (GO:0006338),Cellular Component:SWI/SNF complex (GO:0016514),Molecular Function:ATPase activity (GO:0016887)
AJAP24981	EVMFSAJAP24981 AJAPscaffold1406:131893-144873(-) histone acetyltransferase type B catalytic subunit	1	Molecular Function:protein binding (GO:0005515)
AJAP10444	EVMFSAJAP10444 AJAPscaffold319:407584-421465(-)	4	Molecular Function:acyl-CoA dehydrogenase activity (GO:0003995),Biological Process:metabolic process (GO:0008152),Molecular Function:flavin adenine dinucleotide binding (GO:0050660),Biological Process:oxidation-reduction process (GO:0055114)
AJAP05359	EVMFSAJAP05359 AJAPscaffold133:610550-624931(+)	2	Molecular Function:nucleic acid binding (GO:0003676),Molecular Function:ATP binding (GO:0005524)
AJAP12569	EVMFSAJAP12569 AJAPscaffold417:1301-8641(+) hypothetical protein BRAFLDRAFT_120522	4	Molecular Function:acyl-CoA dehydrogenase activity (GO:0003995),Biological Process:metabolic process (GO:0008152),Molecular Function:flavin adenine dinucleotide binding (GO:0050660),Biological Process:oxidation-reduction process (GO:0055114)
AJAP04176	EVMFSAJAP04176 AJAPscaffold99:558207-561071(+) "megakaryocyte-associated tyrosine kinase, isoform CRA_b "	4	Molecular Function:catalytic activity (GO:0003824),Molecular Function:oxidoreductase activity (GO:0016491),Molecular Function:flavin adenine dinucleotide binding (GO:0050660),Biological Process:oxidation-reduction process (GO:0055114)
AJAP00999	EVMFSAJAP00999 AJAPscaffold20:88345-162731(+) hypothetical protein BRAFLDRAFT_275351	4	Biological Process:citrulline metabolic process (GO:0000052),Biological Process:arginine catabolic process (GO:0006527),Molecular Function:dimethylargininase activity (GO:0016403),Biological Process:positive regulation of nitric oxide biosynthetic process (GO:0045429)
AJAP12124	EVMFSAJAP12124 AJAPscaffold396:309982-327053(+) probable ATP-dependent RNA helicase DDX23	1	Biological Process:metabolic process (GO:0008152)
AJAP10179	EVMFSAJAP10179 AJAPscaffold310:393959-412373(-) uncharacterized protein LOC102806798	1	Molecular Function:protein binding (GO:0005515)
AJAP22072	EVMFSAJAP22072 AJAPscaffold1059:297616-300449(+)	4	Molecular Function:structural constituent of ribosome (GO:0003735),Cellular Component:intracellular (GO:0005622),Cellular Component:ribosome (GO:0005840),Biological Process:translation (GO:0006412)
AJAP21440	EVMFSAJAP21440 AJAPscaffold999:59907-62887(+) inositol polyphosphate 5-phosphatase OCRL-1	3	Molecular Function:glycine dehydrogenase (decarboxylating) activity (GO:0004375),Biological Process:glycine catabolic process (GO:0006546),Biological Process:oxidation-reduction process (GO:0055114)
AJAP27397	EVMFSAJAP27397 AJAPscaffold1862:61434-61760(-) uncharacterized protein K02A2.6-like	2	Molecular Function:scavenger receptor activity (GO:0005044),Cellular Component:membrane (GO:0016020)
AJAP05748	EVMFSAJAP05748 AJAPscaffold145:577154-579616(-) transmembrane protein 177-like isoform X2	1	Molecular Function:metal ion binding (GO:0046872)
AJAP17534	EVMFSAJAP17534 AJAPscaffold704:135900-145267(-) metalloproteinase inhibitor 1-like	1	Biological Process:intracellular protein transport (GO:0006886)
AJAP09670	EVMFSAJAP09670 AJAPscaffold288:461484-463365(-)	2	Biological Process:tetrahydrobiopterin biosynthetic process (GO:0006729),Molecular Function:4-alpha-hydroxytetrahydrobiopterin dehydratase activity (GO:0008124)
AJAP16137	EVMFSAJAP16137 AJAPscaffold610:593079-602403(-) intraflagellar transport protein 52 homolog isoform X1	3	Molecular Function:calcium-dependent cysteine-type endopeptidase activity (GO:0004198),Cellular Component:intracellular (GO:0005622),Biological Process:proteolysis (GO:0006508)
AJAP26389	EVMFSAJAP26389 AJAPscaffold1647:88081-102871(-)	4	Cellular Component:phosphopyruvate hydratase complex (GO:0000015),Molecular Function:magnesium ion binding (GO:0000287),Molecular Function:phosphopyruvate hydratase activity (GO:0004634),Biological Process:glycolytic process (GO:0006096)
AJAP01558	EVMFSAJAP01558 AJAPscaffold30:1174729-1190456(+) tubulin-specific chaperone A-like isoform X1	6	Molecular Function:catalytic activity (GO:0003824),Molecular Function:formate-tetrahydrofolate ligase activity (GO:0004329),Molecular Function:methylenetetrahydrofolate dehydrogenase (NADP+) activity (GO:0004488),Molecular Function:ATP binding (GO:0005524),Biological Process:folic acid-containing compound biosynthetic process (GO:0009396),Biological Process:oxidation-reduction process (GO:0055114)
AJAP20636	EVMFSAJAP20636 AJAPscaffold932:244372-247265(+) exosome complex component CSL4-like	3	Molecular Function:glutathione peroxidase activity (GO:0004602),Biological Process:response to oxidative stress (GO:0006979),Biological Process:oxidation-reduction process (GO:0055114)
AJAP11365	EVMFSAJAP11365 AJAPscaffold359:39172-41593(-) uncharacterized protein LOC580673	2	Molecular Function:calcium ion binding (GO:0005509),Molecular Function:enzyme regulator activity (GO:0030234)
AJAP19813	EVMFSAJAP19813 AJAPscaffold861:176630-198389(+) NADH dehydrogenase	4	Biological Process:intracellular protein transport (GO:0006886),Biological Process:vesicle-mediated transport (GO:0016192),Cellular Component:membrane coat (GO:0030117),Cellular Component:clathrin adaptor complex (GO:0030131)
AJAP27095	EVMFSAJAP27095 AJAPscaffold1794:103974-105885(+) FGFR1 oncogene partner 2 homolog	1	Molecular Function:cytochrome-c oxidase activity (GO:0004129)
AJAP17109	EVMFSAJAP17109 AJAPscaffold672:125599-127453(-)	3	Molecular Function:cytochrome-c oxidase activity (GO:0004129),Cellular Component:mitochondrial respiratory chain (GO:0005746),Molecular Function:electron carrier activity (GO:0009055)
AJAP07014	EVMFSAJAP07014 AJAPscaffold188:953375-961375(+) protein APCDD1 isoform X2	1	Molecular Function:protein binding (GO:0005515)
AJAP28770	EVMFSAJAP28770 AJAPscaffold2259:126078-128364(-) predicted protein	3	Molecular Function:pyrroline-5-carboxylate reductase activity (GO:0004735),Biological Process:proline biosynthetic process (GO:0006561),Biological Process:oxidation-reduction process (GO:0055114)
AJAP12509	EVMFSAJAP12509 AJAPscaffold412:309606-328053(-) "Retrovirus-related Pol polyprotein from transposon 412, partial "	2	Biological Process:actin filament organization (GO:0007015),Molecular Function:actin filament binding (GO:0051015)
AJAP21932	EVMFSAJAP21932 AJAPscaffold1043:296477-307391(+) LOW QUALITY PROTEIN: cilia- and flagella-associated protein 53	4	Molecular Function:magnesium ion binding (GO:0000287),Molecular Function:pyruvate kinase activity (GO:0004743),Biological Process:glycolytic process (GO:0006096),Molecular Function:potassium ion binding (GO:0030955)
AJAP00823	EVMFSAJAP00823 AJAPscaffold16:219322-229150(-) nuclear pore complex protein Nup214	2	Molecular Function:asparagine synthase (glutamine-hydrolyzing) activity (GO:0004066),Biological Process:asparagine biosynthetic process (GO:0006529)
AJAP19133	EVMFSAJAP19133 AJAPscaffold811:224506-242709(+) neuralized-like protein 4-like	2	Molecular Function:lipid transporter activity (GO:0005319),Biological Process:lipid transport (GO:0006869)
AJAP00794	EVMFSAJAP00794 AJAPscaffold15:577849-591698(+) "hypothetical protein N306_06212, partial "	5	Molecular Function:protein kinase activity (GO:0004672),Molecular Function:protein tyrosine kinase activity (GO:0004713),Molecular Function:protein binding (GO:0005515),Molecular Function:ATP binding (GO:0005524),Biological Process:protein phosphorylation (GO:0006468)
AJAP12742	EVMFSAJAP12742 AJAPscaffold422:107279-125500(-) uncharacterized protein LOC101885994	1	Molecular Function:protein binding (GO:0005515)
AJAP03608	EVMFSAJAP03608 AJAPscaffold82:292882-304527(+) uncharacterized protein LOC105446847	4	Molecular Function:magnesium ion binding (GO:0000287),Molecular Function:inorganic diphosphatase activity (GO:0004427),Cellular Component:cytoplasm (GO:0005737),Biological Process:phosphate-containing compound metabolic process (GO:0006796)
AJAP27405	EVMFSAJAP27405 AJAPscaffold1863:78681-86210(+) uncharacterized threonine-rich GPI-anchored glycoprotein PJ4664.02-like	4	Molecular Function:acyl-CoA dehydrogenase activity (GO:0003995),Biological Process:metabolic process (GO:0008152),Molecular Function:flavin adenine dinucleotide binding (GO:0050660),Biological Process:oxidation-reduction process (GO:0055114)
AJAP13275	EVMFSAJAP13275 AJAPscaffold446:40871-44675(-) maestro heat-like repeat-containing protein family member 1	3	Molecular Function:structural constituent of ribosome (GO:0003735),Cellular Component:ribosome (GO:0005840),Biological Process:translation (GO:0006412)
AJAP00935	EVMFSAJAP00935 AJAPscaffold18:351698-362326(-) pol-like protein	3	Biological Process:cellular amino acid metabolic process (GO:0006520),Molecular Function:oxidoreductase activity (GO:0016491),Biological Process:oxidation-reduction process (GO:0055114)
AJAP09298	EVMFSAJAP09298 AJAPscaffold274:467994-475067(-) uncharacterized protein LOC578741	4	Molecular Function:structural constituent of ribosome (GO:0003735),Cellular Component:intracellular (GO:0005622),Cellular Component:ribosome (GO:0005840),Biological Process:translation (GO:0006412)
AJAP15868	EVMFSAJAP15868 AJAPscaffold594:90200-93980(+) THAP domain-containing protein 6-like	1	Molecular Function:catalytic activity (GO:0003824)
AJAP22357	EVMFSAJAP22357 AJAPscaffold1087:158194-169139(-)	3	Molecular Function:catalytic activity (GO:0003824),Biological Process:nucleoside metabolic process (GO:0009116),Molecular Function:S-methyl-5-thioadenosine phosphorylase activity (GO:0017061)
AJAP19842	EVMFSAJAP19842 AJAPscaffold864:22474-36978(+) RNA-directed DNA polymerase from mobile element jockey-like	2	Molecular Function:catalytic activity (GO:0003824),Biological Process:metabolic process (GO:0008152)
AJAP16031	EVMFSAJAP16031 AJAPscaffold603:72604-124067(+) "chromodomain-helicase-DNA-binding protein 1-like, partial "	8	Biological Process:regulation of cell growth (GO:0001558),Molecular Function:actin binding (GO:0003779),Molecular Function:structural molecule activity (GO:0005198),Cellular Component:cytoskeleton (GO:0005856),Cellular Component:plasma membrane (GO:0005886),Cellular Component:cell-cell junction (GO:0005911),Biological Process:cytoskeleton organization (GO:0007010),Biological Process:cytoskeletal …
AJAP05719	EVMFSAJAP05719 AJAPscaffold144:495216-501657(+) hypothetical protein BRAFLDRAFT_127132	2	Molecular Function:oxidoreductase activity (GO:0016491),Biological Process:oxidation-reduction process (GO:0055114)
AJAP16512	EVMFSAJAP16512 AJAPscaffold633:105134-109757(-) "myosin light chain kinase, smooth muscle "	1	Molecular Function:pyridoxal phosphate binding (GO:0030170)
AJAP16101	EVMFSAJAP16101 AJAPscaffold608:171915-176446(-) "probable hydrolase PNKD, partial "	3	Molecular Function:structural constituent of ribosome (GO:0003735),Cellular Component:ribosome (GO:0005840),Biological Process:translation (GO:0006412)
AJAP04100	EVMFSAJAP04100 AJAPscaffold96:606701-614747(-)	2	Biological Process:transport (GO:0006810),Cellular Component:integral component of membrane (GO:0016021)
AJAP13921	EVMFSAJAP13921 AJAPscaffold477:93765-103201(-)	1	Biological Process:nucleoside metabolic process (GO:0009116)
AJAP29020	EVMFSAJAP29020 AJAPscaffold2345:27577-36157(-) "aspartate--tRNA ligase, mitochondrial "	1	Biological Process:DNA replication-independent nucleosome assembly (GO:0006336)
AJAP19776	EVMFSAJAP19776 AJAPscaffold858:76484-83563(-) predicted protein	1	Biological Process:metabolic process (GO:0008152)
AJAP20141	EVMFSAJAP20141 AJAPscaffold888:56434-84660(-) "cytohesin-3-like, partial "	3	Molecular Function:catalytic activity (GO:0003824),Biological Process:metabolic process (GO:0008152),Molecular Function:cofactor binding (GO:0048037)
AJAP02007	EVMFSAJAP02007 AJAPscaffold41:771214-775817(+) macrophage mannose receptor 1	2	Molecular Function:serine-type endopeptidase activity (GO:0004252),Biological Process:proteolysis (GO:0006508)
AJAP21077	EVMFSAJAP21077 AJAPscaffold968:211917-224531(+) LOW QUALITY PROTEIN: ubiquitin carboxyl-terminal hydrolase 32	3	Molecular Function:protein transporter activity (GO:0008565),Biological Process:protein transport (GO:0015031),Cellular Component:retromer complex (GO:0030904)
AJAP15355	EVMFSAJAP15355 AJAPscaffold560:220122-236751(-) tyramine/octopamine receptor-like	2	Molecular Function:ferrochelatase activity (GO:0004325),Biological Process:heme biosynthetic process (GO:0006783)
AJAP00933	EVMFSAJAP00933 AJAPscaffold18:336579-345367(+)	1	Molecular Function:zinc ion binding (GO:0008270)
AJAP12915	EVMFSAJAP12915 AJAPscaffold430:424633-424902(+) "novel KRAB box and zinc finger, C2H2 type domain containing protein "	2	Biological Process:microtubule-based process (GO:0007017),Cellular Component:dynein complex (GO:0030286)
AJAP12379	EVMFSAJAP12379 AJAPscaffold407:242756-243889(+)	5	Molecular Function:GTPase activity (GO:0003924),Molecular Function:structural constituent of cytoskeleton (GO:0005200),Molecular Function:GTP binding (GO:0005525),Cellular Component:microtubule (GO:0005874),Biological Process:microtubule-based process (GO:0007017)
AJAP03920	EVMFSAJAP03920 AJAPscaffold91:683717-699842(+)	3	Molecular Function:phosphogluconate dehydrogenase (decarboxylating) activity (GO:0004616),Biological Process:pentose-phosphate shunt (GO:0006098),Biological Process:oxidation-reduction process (GO:0055114)
AJAP07970	EVMFSAJAP07970 AJAPscaffold225:288864-292443(+) putative nuclease HARBI1	1	Molecular Function:protein binding (GO:0005515)
AJAP24343	EVMFSAJAP24343 AJAPscaffold1321:152664-163897(+) TPA_inf: venus kinase receptor	2	Molecular Function:catalytic activity (GO:0003824),Biological Process:metabolic process (GO:0008152)
AJAP06502	EVMFSAJAP06502 AJAPscaffold170:226033-237325(+) 3-oxoacyl-	2	Molecular Function:oxidoreductase activity (GO:0016491),Biological Process:oxidation-reduction process (GO:0055114)
AJAP23143	EVMFSAJAP23143 AJAPscaffold1183:101957-106613(-) SWI/SNF complex subunit SMARCC2 isoform X4	1	Molecular Function:nucleic acid binding (GO:0003676)
AJAP14012	EVMFSAJAP14012 AJAPscaffold481:177337-190689(-) glycoprotein 3-alpha-L-fucosyltransferase A-like	2	Molecular Function:GTP binding (GO:0005525),Biological Process:small GTPase mediated signal transduction (GO:0007264)
AJAP00484	EVMFSAJAP00484 AJAPscaffold9:819783-825192(+) ladderlectin-like	1	Molecular Function:pyridoxal phosphate binding (GO:0030170)
AJAP04638	EVMFSAJAP04638 AJAPscaffold113:382654-448862(-)	1	Molecular Function:hydrolase activity (GO:0016787)
AJAP17110	EVMFSAJAP17110 AJAPscaffold672:127701-130413(+) Williams-Beuren syndrome chromosomal region 16 protein-like	3	Molecular Function:cytochrome-c oxidase activity (GO:0004129),Cellular Component:mitochondrial respiratory chain (GO:0005746),Molecular Function:electron carrier activity (GO:0009055)
AJAP09157	EVMFSAJAP09157 AJAPscaffold270:464354-483100(-) stress response protein NST1 isoform X4	4	Molecular Function:motor activity (GO:0003774),Molecular Function:protein binding (GO:0005515),Molecular Function:ATP binding (GO:0005524),Cellular Component:myosin complex (GO:0016459)
AJAP00886	EVMFSAJAP00886 AJAPscaffold17:829508-832197(+) 6-phosphogluconolactonase-like	2	Molecular Function:nucleic acid binding (GO:0003676),Molecular Function:RNA binding (GO:0003723)
AJAP13350	EVMFSAJAP13350 AJAPscaffold449:119158-132456(-) "hypothetical protein LOTGIDRAFT_125410, partial "	1	Molecular Function:phosphatidylinositol binding (GO:0035091)
AJAP12738	EVMFSAJAP12738 AJAPscaffold422:82369-92592(-) mitochondrial chaperone BCS1	1	Molecular Function:protein binding (GO:0005515)
AJAP12918	EVMFSAJAP12918 AJAPscaffold430:560231-566155(+) protein PRRC2C-like	6	Molecular Function:GTPase activity (GO:0003924),Molecular Function:GTP binding (GO:0005525),Biological Process:intracellular protein transport (GO:0006886),Biological Process:nucleocytoplasmic transport (GO:0006913),Biological Process:signal transduction (GO:0007165),Biological Process:small GTPase mediated signal transduction (GO:0007264)
AJAP09058	EVMFSAJAP09058 AJAPscaffold267:195015-198752(-) methylosome subunit pICln-like isoform X1	2	Molecular Function:Rho GDP-dissociation inhibitor activity (GO:0005094),Cellular Component:cytoplasm (GO:0005737)
AJAP07965	EVMFSAJAP07965 AJAPscaffold225:207928-238509(-) hypothetical protein BRAFLDRAFT_80064	9	Molecular Function:nucleotide binding (GO:0000166),Molecular Function:aminoacyl-tRNA ligase activity (GO:0004812),Molecular Function:proline-tRNA ligase activity (GO:0004827),Molecular Function:ATP binding (GO:0005524),Cellular Component:cytoplasm (GO:0005737),Biological Process:tRNA aminoacylation for protein translation (GO:0006418),Biological Process:prolyl-tRNA aminoacylation (GO:0006433),Bio…
AJAP00986	EVMFSAJAP00986 AJAPscaffold19:891030-897317(-) Uncharacterized protein C9orf93	4	Biological Process:exocytosis (GO:0006887),Molecular Function:oxidoreductase activity (GO:0016491),Molecular Function:Rab GTPase binding (GO:0017137),Biological Process:oxidation-reduction process (GO:0055114)
AJAP01147	EVMFSAJAP01147 AJAPscaffold22:730589-740175(+) nuclear protein localization protein 4 homolog	8	Molecular Function:chromatin binding (GO:0003682),Molecular Function:protein binding (GO:0005515),Molecular Function:ATP binding (GO:0005524),Cellular Component:chromosome (GO:0005694),Biological Process:DNA repair (GO:0006281),Biological Process:mitotic sister chromatid cohesion (GO:0007064),Cellular Component:cohesin complex (GO:0008278),Biological Process:chromosome organization (GO:0051276)
AJAP23778	EVMFSAJAP23778 AJAPscaffold1254:156322-170725(+) tyrosine aminotransferase	1	Biological Process:'de novo' IMP biosynthetic process (GO:0006189)
AJAP27159	EVMFSAJAP27159 AJAPscaffold1805:97689-101183(-) uncharacterized protein LOC100375713	4	Molecular Function:structural constituent of ribosome (GO:0003735),Cellular Component:intracellular (GO:0005622),Cellular Component:ribosome (GO:0005840),Biological Process:translation (GO:0006412)
AJAP25592	EVMFSAJAP25592 AJAPscaffold1499:131210-137318(+) "39S ribosomal protein L12, mitochondrial isoform X2 "	1	Cellular Component:membrane (GO:0016020)
AJAP24416	EVMFSAJAP24416 AJAPscaffold1330:58885-62292(+) "CD151 antigen, partial "	3	Molecular Function:RNA binding (GO:0003723),Cellular Component:intracellular (GO:0005622),Molecular Function:rRNA binding (GO:0019843)
AJAP26236	EVMFSAJAP26236 AJAPscaffold1621:73908-81780(-) pol-like protein	5	Molecular Function:acyl-CoA dehydrogenase activity (GO:0003995),Molecular Function:acyl-CoA oxidase activity (GO:0003997),Cellular Component:peroxisome (GO:0005777),Biological Process:fatty acid beta-oxidation (GO:0006635),Biological Process:oxidation-reduction process (GO:0055114)
AJAP23631	EVMFSAJAP23631 AJAPscaffold1237:172656-179270(-) sodium-independent sulfate anion transporter	2	Molecular Function:protein-glutamine gamma-glutamyltransferase activity (GO:0003810),Biological Process:peptide cross-linking (GO:0018149)
AJAP15843	EVMFSAJAP15843 AJAPscaffold592:252961-271808(-) AAEL011634-PA	3	Molecular Function:aminopeptidase activity (GO:0004177),Biological Process:proteolysis (GO:0006508),Molecular Function:zinc ion binding (GO:0008270)
AJAP23269	EVMFSAJAP23269 AJAPscaffold1198:2556-38265(+) uncharacterized protein KIAA1109	1	Molecular Function:hydrolase activity (GO:0016787)
AJAP11815	EVMFSAJAP11815 AJAPscaffold381:255905-265339(-) small RNA 2-O-methyltransferase-like	1	Molecular Function:sulfotransferase activity (GO:0008146)
AJAP23375	EVMFSAJAP23375 AJAPscaffold1208:185208-190451(-) U4/U6 small nuclear ribonucleoprotein Prp3	3	Molecular Function:4-hydroxyphenylpyruvate dioxygenase activity (GO:0003868),Biological Process:aromatic amino acid family metabolic process (GO:0009072),Biological Process:oxidation-reduction process (GO:0055114)
AJAP06159	EVMFSAJAP06159 AJAPscaffold159:548568-563011(-) beta-catenin homolog	3	Molecular Function:oxidoreductase activity (GO:0016491),Biological Process:cell redox homeostasis (GO:0045454),Biological Process:oxidation-reduction process (GO:0055114)
AJAP06320	EVMFSAJAP06320 AJAPscaffold164:467270-469403(+) probable isocitrate dehydrogenase	1	Molecular Function:oxidoreductase activity (GO:0016491)
AJAP17787	EVMFSAJAP17787 AJAPscaffold720:704116-712201(+) solute carrier family 28 member 3-like	7	Molecular Function:galactokinase activity (GO:0004335),Molecular Function:ATP binding (GO:0005524),Cellular Component:cytoplasm (GO:0005737),Biological Process:galactose metabolic process (GO:0006012),Biological Process:metabolic process (GO:0008152),Molecular Function:kinase activity (GO:0016301),Biological Process:carbohydrate phosphorylation (GO:0046835)
AJAP16399	EVMFSAJAP16399 AJAPscaffold626:298369-306651(-) "cytochrome P450 2H1-like, partial "	1	Molecular Function:calcium ion binding (GO:0005509)
AJAP26408	EVMFSAJAP26408 AJAPscaffold1650:83462-84437(-) battenin-like	4	Cellular Component:nucleosome (GO:0000786),Molecular Function:DNA binding (GO:0003677),Cellular Component:nucleus (GO:0005634),Biological Process:nucleosome assembly (GO:0006334)
AJAP28259	EVMFSAJAP28259 AJAPscaffold2100:39457-56588(+) ATP-citrate synthase	3	Biological Process:proteolysis (GO:0006508),Molecular Function:metallopeptidase activity (GO:0008237),Molecular Function:zinc ion binding (GO:0008270)
AJAP15702	EVMFSAJAP15702 AJAPscaffold582:15192-28116(-) hypothetical protein LOTGIDRAFT_208936	2	Molecular Function:protein binding (GO:0005515),Molecular Function:actin filament binding (GO:0051015)
AJAP22515	EVMFSAJAP22515 AJAPscaffold1105:230699-256332(+) alpha-amylase 2B	3	Molecular Function:microtubule motor activity (GO:0003777),Biological Process:microtubule-based movement (GO:0007018),Cellular Component:dynein complex (GO:0030286)
AJAP02398	EVMFSAJAP02398 AJAPscaffold50:1017478-1025858(+) forkhead box protein F1-A-like	1	Molecular Function:3-hydroxyisobutyryl-CoA hydrolase activity (GO:0003860)
AJAP24483	EVMFSAJAP24483 AJAPscaffold1340:101262-113428(-) "Histone-lysine N-methyltransferase PRDM9, partial "	7	Molecular Function:nucleotide binding (GO:0000166),Molecular Function:aminoacyl-tRNA ligase activity (GO:0004812),Molecular Function:methionine-tRNA ligase activity (GO:0004825),Molecular Function:ATP binding (GO:0005524),Biological Process:tRNA aminoacylation for protein translation (GO:0006418),Biological Process:methionyl-tRNA aminoacylation (GO:0006431),Molecular Function:protein dimerization…
AJAP17687	EVMFSAJAP17687 AJAPscaffold716:172727-174444(+) VWFA and cache domain-containing protein 1-like	1	Molecular Function:hydrolase activity (GO:0016787)
AJAP26975	EVMFSAJAP26975 AJAPscaffold1762:122993-140695(+) hypothetical protein LOTGIDRAFT_210330	4	Molecular Function:acyl-CoA dehydrogenase activity (GO:0003995),Biological Process:metabolic process (GO:0008152),Molecular Function:flavin adenine dinucleotide binding (GO:0050660),Biological Process:oxidation-reduction process (GO:0055114)
AJAP22754	EVMFSAJAP22754 AJAPscaffold1132:198050-198373(-) cytospin-A-like	4	Cellular Component:nucleosome (GO:0000786),Molecular Function:DNA binding (GO:0003677),Cellular Component:nucleus (GO:0005634),Biological Process:nucleosome assembly (GO:0006334)
AJAP23006	EVMFSAJAP23006 AJAPscaffold1166:225972-234686(+) P2X purinoceptor 7-like	4	Molecular Function:cysteine-type endopeptidase activity (GO:0004197),Biological Process:proteolysis (GO:0006508),Molecular Function:cysteine-type peptidase activity (GO:0008234),Biological Process:regulation of apoptotic process (GO:0042981)
AJAP14265	EVMFSAJAP14265 AJAPscaffold497:109952-134332(+) myosin-IIIb	4	Biological Process:proteolysis (GO:0006508),Molecular Function:metallopeptidase activity (GO:0008237),Molecular Function:peptidyl-dipeptidase activity (GO:0008241),Cellular Component:membrane (GO:0016020)
AJAP01277	EVMFSAJAP01277 AJAPscaffold24:902883-915536(+) MAP kinase-activating death domain protein-like	1	Molecular Function:protein binding (GO:0005515)
AJAP03096	EVMFSAJAP03096 AJAPscaffold68:1194828-1241351(+)	4	Molecular Function:microtubule motor activity (GO:0003777),Molecular Function:ATP binding (GO:0005524),Biological Process:microtubule-based movement (GO:0007018),Molecular Function:ATPase activity (GO:0016887)
AJAP07725	EVMFSAJAP07725 AJAPscaffold219:79543-84351(-) histone deacetylase complex subunit SAP130	1	Molecular Function:sulfotransferase activity (GO:0008146)
AJAP22974	EVMFSAJAP22974 AJAPscaffold1162:114030-133072(-) hypothetical protein BRAFLDRAFT_71751	3	Molecular Function:ATP binding (GO:0005524),Biological Process:protein folding (GO:0006457),Molecular Function:unfolded protein binding (GO:0051082)
AJAP25847	EVMFSAJAP25847 AJAPscaffold1544:42517-46867(+) cation channel sperm-associated protein 2-like	1	Molecular Function:protein binding (GO:0005515)
AJAP18451	EVMFSAJAP18451 AJAPscaffold764:375605-387719(+)	1	Molecular Function:FAD binding (GO:0071949)
AJAP01233	EVMFSAJAP01233 AJAPscaffold24:81007-89465(-)	2	Molecular Function:nucleic acid binding (GO:0003676),Molecular Function:ATP binding (GO:0005524)
AJAP09183	EVMFSAJAP09183 AJAPscaffold270:1101376-1107220(+) calcium-activated chloride channel regulator 1-like	2	Molecular Function:protein phosphatase regulator activity (GO:0019888),Cellular Component:protein phosphatase 4 complex (GO:0030289)
AJAP01844	EVMFSAJAP01844 AJAPscaffold38:359968-360668(-) fibrinogen-like protein 1	1	Biological Process:cell redox homeostasis (GO:0045454)
AJAP01846	EVMFSAJAP01846 AJAPscaffold38:389686-408297(-) degenerin mec-10-like	1	Biological Process:carbohydrate metabolic process (GO:0005975)
AJAP14306	EVMFSAJAP14306 AJAPscaffold501:166472-170647(-)	2	Molecular Function:catalytic activity (GO:0003824),Biological Process:metabolic process (GO:0008152)
AJAP26867	EVMFSAJAP26867 AJAPscaffold1740:67184-93038(-) "protein-methionine sulfoxide oxidase MICAL2-like, partial "	6	Molecular Function:nucleotide binding (GO:0000166),Molecular Function:aminoacyl-tRNA ligase activity (GO:0004812),Molecular Function:valine-tRNA ligase activity (GO:0004832),Molecular Function:ATP binding (GO:0005524),Biological Process:tRNA aminoacylation for protein translation (GO:0006418),Biological Process:valyl-tRNA aminoacylation (GO:0006438)
AJAP28593	EVMFSAJAP28593 AJAPscaffold2204:53230-69612(+) slit homolog 3 protein	3	Biological Process:metabolic process (GO:0008152),Molecular Function:oxidoreductase activity (GO:0016491),Biological Process:oxidation-reduction process (GO:0055114)
AJAP21246	EVMFSAJAP21246 AJAPscaffold984:62456-65379(+)	1	Molecular Function:tRNA binding (GO:0000049)
AJAP02383	EVMFSAJAP02383 AJAPscaffold50:520911-530983(-) "hypothetical protein CAPTEDRAFT_139607, partial "	1	Molecular Function:extracellular matrix structural constituent (GO:0005201)
AJAP28028	EVMFSAJAP28028 AJAPscaffold2032:1910-11908(+) "hypothetical protein M513_14204, partial "	4	Biological Process:cellular amino acid metabolic process (GO:0006520),Molecular Function:transaminase activity (GO:0008483),Biological Process:biosynthetic process (GO:0009058),Molecular Function:pyridoxal phosphate binding (GO:0030170)
AJAP24460	EVMFSAJAP24460 AJAPscaffold1336:149254-162499(-) hypothetical protein BRAFLDRAFT_90416	2	Molecular Function:catalytic activity (GO:0003824),Biological Process:metabolic process (GO:0008152)
AJAP17089	EVMFSAJAP17089 AJAPscaffold671:273085-310428(-) achaete-scute homolog 1-like	2	Molecular Function:protein binding (GO:0005515),Molecular Function:zinc ion binding (GO:0008270)
AJAP06010	EVMFSAJAP06010 AJAPscaffold154:593266-601310(-) zinc metalloproteinase nas-13-like	2	Molecular Function:catalytic activity (GO:0003824),Biological Process:metabolic process (GO:0008152)
AJAP14082	EVMFSAJAP14082 AJAPscaffold486:46649-58849(-) hypothetical protein BRAFLDRAFT_115875	4	Molecular Function:protein binding (GO:0005515),Biological Process:SRP-dependent cotranslational protein targeting to membrane (GO:0006614),Molecular Function:7S RNA binding (GO:0008312),Cellular Component:signal recognition particle (GO:0048500)
AJAP01058	EVMFSAJAP01058 AJAPscaffold20:1504729-1511121(-) fibrinogen-like protein	3	Molecular Function:structural constituent of ribosome (GO:0003735),Biological Process:translation (GO:0006412),Cellular Component:small ribosomal subunit (GO:0015935)
AJAP16770	EVMFSAJAP16770 AJAPscaffold651:312397-317205(+) "dynein heavy chain 5, axonemal "	1	Molecular Function:DNA binding (GO:0003677)
AJAP03504	EVMFSAJAP03504 AJAPscaffold79:580859-583294(+) receptor-type tyrosine-protein phosphatase mu	1	Molecular Function:electron carrier activity (GO:0009055)
AJAP22230	EVMFSAJAP22230 AJAPscaffold1076:36351-51185(+) uncharacterized protein LOC104824504	1	Biological Process:metabolic process (GO:0008152)
AJAP10064	EVMFSAJAP10064 AJAPscaffold305:207531-210045(-) "nitric oxide synthase, brain isoform X3 "	1	Molecular Function:oxidoreductase activity (GO:0016491)
AJAP06109	EVMFSAJAP06109 AJAPscaffold158:72518-83440(+) filamin-B	1	Biological Process:metabolic process (GO:0008152)
AJAP15989	EVMFSAJAP15989 AJAPscaffold601:169779-186645(+) zinc transporter ZIP10-like	1	Molecular Function:catalytic activity (GO:0003824)
AJAP09707	EVMFSAJAP09707 AJAPscaffold290:100586-129643(-) hypothetical protein BRAFLDRAFT_63830	3	Molecular Function:alpha-L-fucosidase activity (GO:0004560),Biological Process:carbohydrate metabolic process (GO:0005975),Biological Process:fucose metabolic process (GO:0006004)
AJAP18936	EVMFSAJAP18936 AJAPscaffold794:148312-165902(+) C-myc promoter-binding protein	4	Molecular Function:nucleic acid binding (GO:0003676),Molecular Function:translation initiation factor activity (GO:0003743),Cellular Component:cytoplasm (GO:0005737),Cellular Component:eukaryotic translation initiation factor 3 complex (GO:0005852)
AJAP18040	EVMFSAJAP18040 AJAPscaffold737:227130-239422(-) uncharacterized protein LOC105345235	5	Molecular Function:fumarate hydratase activity (GO:0004333),Biological Process:tricarboxylic acid cycle (GO:0006099),Biological Process:fumarate metabolic process (GO:0006106),Molecular Function:lyase activity (GO:0016829),Cellular Component:tricarboxylic acid cycle enzyme complex (GO:0045239)
AJAP00400	EVMFSAJAP00400 AJAPscaffold7:1118427-1122565(+) hypothetical protein BRAFLDRAFT_115611	1	Molecular Function:protein binding (GO:0005515)
AJAP22787	EVMFSAJAP22787 AJAPscaffold1136:231662-252357(+) hypothetical protein LOTGIDRAFT_218809	5	Molecular Function:structural molecule activity (GO:0005198),Molecular Function:protein binding (GO:0005515),Biological Process:intracellular protein transport (GO:0006886),Biological Process:vesicle-mediated transport (GO:0016192),Cellular Component:membrane coat (GO:0030117)
AJAP26240	EVMFSAJAP26240 AJAPscaffold1621:117019-120979(+) enhancer of rudimentary homolog	3	Cellular Component:mitochondrion (GO:0005739),Biological Process:negative regulation of ATPase activity (GO:0032780),Molecular Function:ATPase inhibitor activity (GO:0042030)
AJAP17682	EVMFSAJAP17682 AJAPscaffold716:102555-103714(+) SAGA-associated factor 29 homolog	2	Molecular Function:cytochrome-c oxidase activity (GO:0004129),Cellular Component:mitochondrion (GO:0005739)
AJAP16890	EVMFSAJAP16890 AJAPscaffold660:9554-35520(-) ADP-ribosylation factor	2	Molecular Function:calcium ion binding (GO:0005509),Molecular Function:calcium-dependent phospholipid binding (GO:0005544)
AJAP08890	EVMFSAJAP08890 AJAPscaffold259:352547-366361(+) uncharacterized protein LOC103868780	2	Molecular Function:glycogen (starch) synthase activity (GO:0004373),Biological Process:glycogen biosynthetic process (GO:0005978)
AJAP12072	EVMFSAJAP12072 AJAPscaffold394:284014-293286(-) uncharacterized protein LOC101846373 isoform X1	1	Molecular Function:calcium ion binding (GO:0005509)
AJAP07237	EVMFSAJAP07237 AJAPscaffold199:211043-233855(-) apoptosis inhibitor 5	2	Molecular Function:nucleic acid binding (GO:0003676),Molecular Function:exonuclease activity (GO:0004527)
AJAP18729	EVMFSAJAP18729 AJAPscaffold781:123473-133577(+) neurogenin-2-like	1	Biological Process:RNA processing (GO:0006396)
AJAP01603	EVMFSAJAP01603 AJAPscaffold31:602274-606203(+) vacuolar protein sorting-associated protein 18 homolog	4	Molecular Function:actin binding (GO:0003779),Cellular Component:intracellular (GO:0005622),Cellular Component:actin cytoskeleton (GO:0015629),Biological Process:actin filament depolymerization (GO:0030042)
AJAP04497	EVMFSAJAP04497 AJAPscaffold108:430391-445320(-)	7	Molecular Function:aminopeptidase activity (GO:0004177),Cellular Component:intracellular (GO:0005622),Cellular Component:cytoplasm (GO:0005737),Biological Process:proteolysis (GO:0006508),Molecular Function:metalloexopeptidase activity (GO:0008235),Biological Process:protein metabolic process (GO:0019538),Molecular Function:manganese ion binding (GO:0030145)
AJAP29031	EVMFSAJAP29031 AJAPscaffold2346:5911-40274(-) PERQ amino acid-rich with GYF domain-containing protein 2-like	4	Cellular Component:cytoplasm (GO:0005737),Cellular Component:cytoskeleton (GO:0005856),Molecular Function:cytoskeletal protein binding (GO:0008092),Cellular Component:extrinsic component of membrane (GO:0019898)
AJAP16561	EVMFSAJAP16561 AJAPscaffold637:195676-200781(+) "uncharacterized protein PB18E9.04c-like, partial "	4	Molecular Function:structural constituent of ribosome (GO:0003735),Cellular Component:intracellular (GO:0005622),Cellular Component:ribosome (GO:0005840),Biological Process:translation (GO:0006412)
AJAP05355	EVMFSAJAP05355 AJAPscaffold133:516379-526407(+) LOW QUALITY PROTEIN: solute carrier organic anion transporter family member 4A1	4	Molecular Function:catalytic activity (GO:0003824),Molecular Function:ATP binding (GO:0005524),Biological Process:metabolic process (GO:0008152),Molecular Function:metal ion binding (GO:0046872)
AJAP03032	EVMFSAJAP03032 AJAPscaffold67:247937-249237(+) mitochondrial inner membrane protein OXA1L	2	Molecular Function:protein binding (GO:0005515),Molecular Function:zinc ion binding (GO:0008270)
AJAP02081	EVMFSAJAP02081 AJAPscaffold44:282728-284959(+) hypothetical protein CAPTEDRAFT_229194	3	Molecular Function:DNA binding (GO:0003677),Biological Process:regulation of transcription from RNA polymerase II promoter (GO:0006357),Molecular Function:sequence-specific DNA binding (GO:0043565)
AJAP10790	EVMFSAJAP10790 AJAPscaffold336:41596-44890(+) hepatocyte growth factor-regulated tyrosine kinase substrate	3	Molecular Function:structural constituent of ribosome (GO:0003735),Cellular Component:ribosome (GO:0005840),Biological Process:translation (GO:0006412)
AJAP13000	EVMFSAJAP13000 AJAPscaffold434:191099-194825(+) cholinesterase 2	3	Molecular Function:structural constituent of ribosome (GO:0003735),Cellular Component:ribosome (GO:0005840),Biological Process:translation (GO:0006412)
AJAP13353	EVMFSAJAP13353 AJAPscaffold449:154772-176723(-)	2	Biological Process:carbohydrate metabolic process (GO:0005975),Molecular Function:glycogen phosphorylase activity (GO:0008184)
AJAP27920	EVMFSAJAP27920 AJAPscaffold2000:35003-38380(+) non-lysosomal glucosylceramidase-like	2	Molecular Function:nucleic acid binding (GO:0003676),Molecular Function:zinc ion binding (GO:0008270)
AJAP20903	EVMFSAJAP20903 AJAPscaffold953:163085-172534(-) MFS-type transporter SLC18B1	3	Molecular Function:cysteine-type endopeptidase activity (GO:0004197),Biological Process:proteolysis (GO:0006508),Molecular Function:cysteine-type peptidase activity (GO:0008234)
AJAP03231	EVMFSAJAP03231 AJAPscaffold72:658287-673731(-) radial spoke head protein 3 homolog isoform X1	1	Molecular Function:protein binding (GO:0005515)
AJAP10029	EVMFSAJAP10029 AJAPscaffold302:1017231-1027264(-) uncharacterized protein LOC102808919	3	Molecular Function:3-beta-hydroxy-delta5-steroid dehydrogenase activity (GO:0003854),Biological Process:steroid biosynthetic process (GO:0006694),Biological Process:oxidation-reduction process (GO:0055114)
AJAP06205	EVMFSAJAP06205 AJAPscaffold161:304345-305193(-) centrosomal protein of 112 kDa	1	Molecular Function:protein binding (GO:0005515)
AJAP19836	EVMFSAJAP19836 AJAPscaffold863:280496-309760(-) hypothetical protein CB1_000757012	2	Molecular Function:RNA binding (GO:0003723),Biological Process:RNA processing (GO:0006396)
AJAP26027	EVMFSAJAP26027 AJAPscaffold1576:215573-234614(-) hypothetical protein LOTGIDRAFT_111900	2	Molecular Function:catalytic activity (GO:0003824),Biological Process:metabolic process (GO:0008152)
AJAP27988	EVMFSAJAP27988 AJAPscaffold2018:36068-58808(+) regeneration associated protein	2	Molecular Function:calcium ion binding (GO:0005509),Molecular Function:protein binding (GO:0005515)
AJAP16179	EVMFSAJAP16179 AJAPscaffold612:29251-47240(-) uncharacterized protein LOC100890283	1	Molecular Function:protein binding (GO:0005515)
AJAP05788	EVMFSAJAP05788 AJAPscaffold147:187906-200056(+) signal-induced proliferation-associated 1-like protein 2 isoform X3	2	Molecular Function:nucleic acid binding (GO:0003676),Molecular Function:ATP binding (GO:0005524)
AJAP20343	EVMFSAJAP20343 AJAPscaffold906:19694-37207(+) hypothetical protein BRAFLDRAFT_91442	1	Molecular Function:protein binding (GO:0005515)
AJAP02730	EVMFSAJAP02730 AJAPscaffold59:698159-708376(+) uncharacterized protein LOC105341816	2	Molecular Function:catalytic activity (GO:0003824),Biological Process:metabolic process (GO:0008152)
AJAP14284	EVMFSAJAP14284 AJAPscaffold499:260455-271038(+)	4	Molecular Function:tetrahydrofolylpolyglutamate synthase activity (GO:0004326),Molecular Function:ATP binding (GO:0005524),Biological Process:biosynthetic process (GO:0009058),Biological Process:folic acid-containing compound biosynthetic process (GO:0009396)
AJAP16121	EVMFSAJAP16121 AJAPscaffold609:749232-770096(+)	1	Molecular Function:nucleic acid binding (GO:0003676)
AJAP26562	EVMFSAJAP26562 AJAPscaffold1677:920-17009(+) ankyrin-2	2	Molecular Function:nucleic acid binding (GO:0003676),Molecular Function:protein binding (GO:0005515)
AJAP07854	EVMFSAJAP07854 AJAPscaffold223:744560-750931(+) "hypothetical protein DAPPUDRAFT_13307, partial "	3	Biological Process:metabolic process (GO:0008152),Molecular Function:oxidoreductase activity (GO:0016491),Biological Process:oxidation-reduction process (GO:0055114)
AJAP23061	EVMFSAJAP23061 AJAPscaffold1172:10217-46575(+)	2	Biological Process:biosynthetic process (GO:0009058),Molecular Function:pyridoxal phosphate binding (GO:0030170)
AJAP10028	EVMFSAJAP10028 AJAPscaffold302:1003033-1007901(-) carboxypeptidase E-like	2	Molecular Function:catalytic activity (GO:0003824),Molecular Function:coenzyme binding (GO:0050662)
AJAP10673	EVMFSAJAP10673 AJAPscaffold330:83270-90092(-)	4	Molecular Function:calcium-dependent cysteine-type endopeptidase activity (GO:0004198),Molecular Function:protein binding (GO:0005515),Cellular Component:intracellular (GO:0005622),Biological Process:proteolysis (GO:0006508)
AJAP23675	EVMFSAJAP23675 AJAPscaffold1242:134669-137573(+)	4	Molecular Function:RNA binding (GO:0003723),Molecular Function:structural constituent of ribosome (GO:0003735),Cellular Component:ribosome (GO:0005840),Biological Process:translation (GO:0006412)
AJAP05524	EVMFSAJAP05524 AJAPscaffold138:1140715-1146230(-)	3	Biological Process:metabolic process (GO:0008152),Molecular Function:oxidoreductase activity (GO:0016491),Biological Process:oxidation-reduction process (GO:0055114)
AJAP05930	EVMFSAJAP05930 AJAPscaffold151:603853-607817(-) hypothetical protein BRAFLDRAFT_279796	2	Biological Process:metabolic process (GO:0008152),Molecular Function:methyltransferase activity (GO:0008168)
AJAP09127	EVMFSAJAP09127 AJAPscaffold269:378090-384178(+) MFS-type transporter SLC18B1	3	Molecular Function:methionine adenosyltransferase activity (GO:0004478),Molecular Function:ATP binding (GO:0005524),Biological Process:S-adenosylmethionine biosynthetic process (GO:0006556)
AJAP06496	EVMFSAJAP06496 AJAPscaffold170:87287-102853(-)	6	Biological Process:cellular glucose homeostasis (GO:0001678),Molecular Function:hexokinase activity (GO:0004396),Molecular Function:ATP binding (GO:0005524),Molecular Function:glucose binding (GO:0005536),Biological Process:carbohydrate metabolic process (GO:0005975),Biological Process:carbohydrate phosphorylation (GO:0046835)
AJAP25546	EVMFSAJAP25546 AJAPscaffold1494:103363-112477(+) NXPE family member 3-like isoform X2	1	Molecular Function:nucleic acid binding (GO:0003676)
AJAP23990	EVMFSAJAP23990 AJAPscaffold1280:55986-60095(-) chitobiosyldiphosphodolichol beta-mannosyltransferase	2	Molecular Function:NADH dehydrogenase (ubiquinone) activity (GO:0008137),Biological Process:oxidation-reduction process (GO:0055114)
AJAP25625	EVMFSAJAP25625 AJAPscaffold1506:8017-20425(+) galactosylceramide sulfotransferase isoform X2	1	Molecular Function:protein binding (GO:0005515)
AJAP15757	EVMFSAJAP15757 AJAPscaffold586:94137-112961(-) SNW domain-containing protein 1 isoform X2	4	Molecular Function:ATP binding (GO:0005524),Biological Process:protein folding (GO:0006457),Biological Process:response to stress (GO:0006950),Molecular Function:unfolded protein binding (GO:0051082)
AJAP21570	EVMFSAJAP21570 AJAPscaffold1010:183244-185105(-)	5	Molecular Function:GTPase activity (GO:0003924),Molecular Function:structural constituent of cytoskeleton (GO:0005200),Molecular Function:GTP binding (GO:0005525),Cellular Component:microtubule (GO:0005874),Biological Process:microtubule-based process (GO:0007017)
AJAP04177	EVMFSAJAP04177 AJAPscaffold99:564240-565940(+) uncharacterized protein K02A2.6-like	2	Molecular Function:catalytic activity (GO:0003824),Molecular Function:flavin adenine dinucleotide binding (GO:0050660)
AJAP13423	EVMFSAJAP13423 AJAPscaffold452:176544-179914(+)	5	Molecular Function:nucleoside diphosphate kinase activity (GO:0004550),Biological Process:nucleoside diphosphate phosphorylation (GO:0006165),Biological Process:GTP biosynthetic process (GO:0006183),Biological Process:UTP biosynthetic process (GO:0006228),Biological Process:CTP biosynthetic process (GO:0006241)
AJAP24026	EVMFSAJAP24026 AJAPscaffold1285:116167-124593(+) cytochrome b ascorbate-dependent protein 3 isoform X2	3	Molecular Function:pyridoxal phosphate binding (GO:0030170),Molecular Function:cysteine desulfurase activity (GO:0031071),Biological Process:[2Fe-2S] cluster assembly (GO:0044571)
AJAP22134	EVMFSAJAP22134 AJAPscaffold1065:51499-56974(-) trimeric intracellular cation channel type A	5	Molecular Function:structural constituent of ribosome (GO:0003735),Cellular Component:intracellular (GO:0005622),Cellular Component:ribosome (GO:0005840),Biological Process:translation (GO:0006412),Molecular Function:5S rRNA binding (GO:0008097)
AJAP12120	EVMFSAJAP12120 AJAPscaffold396:186334-193772(+) hypothetical protein	2	Biological Process:RNA processing (GO:0006396),Biological Process:response to virus (GO:0009615)
AJAP18912	EVMFSAJAP18912 AJAPscaffold791:89474-102572(+) glycoprotein 3-alpha-L-fucosyltransferase A-like	3	Molecular Function:adenosylhomocysteinase activity (GO:0004013),Biological Process:S-adenosylhomocysteine catabolic process (GO:0019510),Molecular Function:NAD binding (GO:0051287)
AJAP29476	EVMFSAJAP29476 AJAPscaffold2540:31544-40696(-) zinc finger BED domain-containing protein 4-like	1	Molecular Function:ATP binding (GO:0005524)
AJAP15499	EVMFSAJAP15499 AJAPscaffold569:204200-217088(-) uncharacterized protein LOC105437983	2	Molecular Function:ATP binding (GO:0005524),Molecular Function:ATPase activity (GO:0016887)
AJAP22267	EVMFSAJAP22267 AJAPscaffold1079:206679-229696(+)	2	Molecular Function:ATP binding (GO:0005524),Biological Process:tRNA aminoacylation (GO:0043039)
AJAP26502	EVMFSAJAP26502 AJAPscaffold1668:159978-164607(-) uncharacterized protein LOC105443212	1	Molecular Function:nucleic acid binding (GO:0003676)
AJAP17357	EVMFSAJAP17357 AJAPscaffold688:274789-288290(-) FH1/FH2 domain-containing protein 3	2	Cellular Component:extracellular region (GO:0005576),Molecular Function:peptidase inhibitor activity (GO:0030414)
AJAP03812	EVMFSAJAP03812 AJAPscaffold87:1217658-1222867(-) homeodomain protein Msx	3	Molecular Function:structural constituent of ribosome (GO:0003735),Cellular Component:ribosome (GO:0005840),Biological Process:translation (GO:0006412)
AJAP21571	EVMFSAJAP21571 AJAPscaffold1010:192713-196903(-) uncharacterized protein LOC754648	5	Molecular Function:GTPase activity (GO:0003924),Molecular Function:structural constituent of cytoskeleton (GO:0005200),Molecular Function:GTP binding (GO:0005525),Cellular Component:microtubule (GO:0005874),Biological Process:microtubule-based process (GO:0007017)
AJAP05560	EVMFSAJAP05560 AJAPscaffold140:186933-223397(-) homeobox protein vnd-like	2	Biological Process:carbohydrate metabolic process (GO:0005975),Molecular Function:glycogen phosphorylase activity (GO:0008184)
AJAP05110	EVMFSAJAP05110 AJAPscaffold127:323042-334108(+) probable histone-lysine N-methyltransferase CG1716-like	3	Molecular Function:oxidoreductase activity (GO:0016491),Biological Process:cell redox homeostasis (GO:0045454),Biological Process:oxidation-reduction process (GO:0055114)
AJAP14549	EVMFSAJAP14549 AJAPscaffold515:351969-365881(+)	1	Molecular Function:protein binding (GO:0005515)
AJAP10777	EVMFSAJAP10777 AJAPscaffold335:19693-55200(-) uncharacterized protein LOC100888673 isoform X2	3	Biological Process:intracellular protein transport (GO:0006886),Biological Process:vesicle-mediated transport (GO:0016192),Cellular Component:membrane coat (GO:0030117)
AJAP24457	EVMFSAJAP24457 AJAPscaffold1335:102679-151053(-) kelch domain-containing protein 3-like	7	Cellular Component:ruffle (GO:0001726),Molecular Function:actin binding (GO:0003779),Molecular Function:insulin receptor binding (GO:0005158),Molecular Function:structural constituent of cytoskeleton (GO:0005200),Cellular Component:cytoskeleton (GO:0005856),Cellular Component:focal adhesion (GO:0005925),Biological Process:cytoskeletal anchoring at plasma membrane (GO:0007016)
AJAP20375	EVMFSAJAP20375 AJAPscaffold908:100229-105997(-) putative fucosyltransferase-like protein	2	Cellular Component:nucleus (GO:0005634),Biological Process:apoptotic process (GO:0006915)
AJAP02731	EVMFSAJAP02731 AJAPscaffold59:716552-723342(+)	2	Molecular Function:catalytic activity (GO:0003824),Biological Process:metabolic process (GO:0008152)
AJAP22636	EVMFSAJAP22636 AJAPscaffold1118:39786-82702(-) "N-alpha-acetyltransferase 38, NatC auxiliary subunit-like "	4	Molecular Function:motor activity (GO:0003774),Molecular Function:protein binding (GO:0005515),Molecular Function:ATP binding (GO:0005524),Cellular Component:myosin complex (GO:0016459)
AJAP20936	EVMFSAJAP20936 AJAPscaffold955:347742-387193(+) predicted protein	4	Biological Process:intracellular protein transport (GO:0006886),Biological Process:ER to Golgi vesicle-mediated transport (GO:0006888),Molecular Function:zinc ion binding (GO:0008270),Cellular Component:COPII vesicle coat (GO:0030127)
AJAP19448	EVMFSAJAP19448 AJAPscaffold834:425593-438349(+) hypothetical protein LOTGIDRAFT_172470	2	Molecular Function:structural molecule activity (GO:0005198),Cellular Component:intermediate filament (GO:0005882)
AJAP06137	EVMFSAJAP06137 AJAPscaffold159:232859-239556(-) multiple epidermal growth factor-like domains protein 6	4	Molecular Function:acyl-CoA dehydrogenase activity (GO:0003995),Biological Process:metabolic process (GO:0008152),Molecular Function:flavin adenine dinucleotide binding (GO:0050660),Biological Process:oxidation-reduction process (GO:0055114)
AJAP01167	EVMFSAJAP01167 AJAPscaffold23:23091-50177(+) "F-box/WD repeat-containing protein 1A, partial "	2	Molecular Function:catalytic activity (GO:0003824),Biological Process:metabolic process (GO:0008152)
AJAP12154	EVMFSAJAP12154 AJAPscaffold397:440001-444771(+) soluble guanylate cyclase 88E isoform X2	1	Molecular Function:protein binding (GO:0005515)
AJAP06309	EVMFSAJAP06309 AJAPscaffold164:193779-207330(+) STAM-binding protein-like A	4	Molecular Function:catalase activity (GO:0004096),Biological Process:response to oxidative stress (GO:0006979),Molecular Function:heme binding (GO:0020037),Biological Process:oxidation-reduction process (GO:0055114)
AJAP28196	EVMFSAJAP28196 AJAPscaffold2082:58330-72522(+) cell cycle checkpoint protein RAD1	3	Molecular Function:oxidoreductase activity (GO:0016491),Biological Process:carboxylic acid metabolic process (GO:0019752),Biological Process:oxidation-reduction process (GO:0055114)
AJAP08763	EVMFSAJAP08763 AJAPscaffold254:304868-319383(+) "uncharacterized protein LOC105446860, partial "	3	Molecular Function:IMP cyclohydrolase activity (GO:0003937),Molecular Function:phosphoribosylaminoimidazolecarboxamide formyltransferase activity (GO:0004643),Biological Process:purine nucleotide biosynthetic process (GO:0006164)
AJAP25221	EVMFSAJAP25221 AJAPscaffold1446:134558-146551(-) MAGUK p55 subfamily member 7 isoform X4	1	Molecular Function:protein binding (GO:0005515)
AJAP14301	EVMFSAJAP14301 AJAPscaffold501:31641-51801(+) hypothetical protein BRAFLDRAFT_57395	1	Molecular Function:protein binding (GO:0005515)
AJAP18601	EVMFSAJAP18601 AJAPscaffold774:129450-140920(+) proto-oncogene tyrosine-protein kinase receptor Ret	1	Molecular Function:protein binding (GO:0005515)
AJAP05771	EVMFSAJAP05771 AJAPscaffold146:247664-250803(-)	3	Biological Process:metabolic process (GO:0008152),Molecular Function:oxidoreductase activity (GO:0016491),Biological Process:oxidation-reduction process (GO:0055114)
AJAP21096	EVMFSAJAP21096 AJAPscaffold969:240308-243640(-) uncharacterized protein LOC105438555	4	Biological Process:threonine catabolic process (GO:0006567),Molecular Function:glycine C-acetyltransferase activity (GO:0008890),Biological Process:biosynthetic process (GO:0009058),Molecular Function:pyridoxal phosphate binding (GO:0030170)
AJAP16939	EVMFSAJAP16939 AJAPscaffold662:567450-590034(+) carboxypeptidase A2-like	4	Molecular Function:acyl-CoA oxidase activity (GO:0003997),Cellular Component:peroxisome (GO:0005777),Biological Process:fatty acid beta-oxidation (GO:0006635),Biological Process:oxidation-reduction process (GO:0055114)
AJAP01501	EVMFSAJAP01501 AJAPscaffold29:715118-742495(-)	5	Molecular Function:endopeptidase inhibitor activity (GO:0004866),Molecular Function:calcium ion binding (GO:0005509),Molecular Function:protein binding (GO:0005515),Cellular Component:extracellular region (GO:0005576),Cellular Component:extracellular space (GO:0005615)
AJAP01946	EVMFSAJAP01946 AJAPscaffold40:428305-431877(-) heat shock cognate 70	4	Molecular Function:protein binding (GO:0005515),Cellular Component:intracellular (GO:0005622),Molecular Function:zinc ion binding (GO:0008270),Biological Process:regulation of apoptotic process (GO:0042981)
AJAP00887	EVMFSAJAP00887 AJAPscaffold17:841617-842066(-) zinc metalloproteinase nas-13-like	1	Molecular Function:catalytic activity (GO:0003824)
AJAP01193	EVMFSAJAP01193 AJAPscaffold23:493031-495630(+) MAP kinase-activating death domain protein isoform X9	4	Molecular Function:structural constituent of ribosome (GO:0003735),Cellular Component:intracellular (GO:0005622),Cellular Component:ribosome (GO:0005840),Biological Process:translation (GO:0006412)
AJAP18789	EVMFSAJAP18789 AJAPscaffold785:15771-31530(-)	4	Molecular Function:dolichyl-diphosphooligosaccharide-protein glycotransferase activity (GO:0004579),Cellular Component:endoplasmic reticulum (GO:0005783),Biological Process:protein glycosylation (GO:0006486),Cellular Component:integral component of membrane (GO:0016021)
AJAP04098	EVMFSAJAP04098 AJAPscaffold96:579442-587752(-)	4	Molecular Function:transporter activity (GO:0005215),Cellular Component:intracellular (GO:0005622),Biological Process:transport (GO:0006810),Cellular Component:integral component of membrane (GO:0016021)
AJAP24028	EVMFSAJAP24028 AJAPscaffold1285:154637-175470(+) protein Red isoform X1	2	Molecular Function:oxidoreductase activity (GO:0016491),Biological Process:oxidation-reduction process (GO:0055114)
AJAP18089	EVMFSAJAP18089 AJAPscaffold741:13147-21142(-) ski oncogene	4	Molecular Function:structural constituent of ribosome (GO:0003735),Cellular Component:intracellular (GO:0005622),Cellular Component:ribosome (GO:0005840),Biological Process:translation (GO:0006412)
AJAP15418	EVMFSAJAP15418 AJAPscaffold564:158318-165750(-) hypothetical protein DFA_08472	1	Molecular Function:catalytic activity (GO:0003824)
AJAP09062	EVMFSAJAP09062 AJAPscaffold267:236585-243513(+) uncharacterized protein LOC105446855	4	Molecular Function:structural constituent of ribosome (GO:0003735),Cellular Component:intracellular (GO:0005622),Cellular Component:ribosome (GO:0005840),Biological Process:translation (GO:0006412)
AJAP23423	EVMFSAJAP23423 AJAPscaffold1214:103998-129218(-) myeloid differentiation primary response protein 88	2	Molecular Function:calcium ion binding (GO:0005509),Molecular Function:hydrolase activity (GO:0016787)
AJAP01421	EVMFSAJAP01421 AJAPscaffold28:403143-408657(+) GPI ethanolamine phosphate transferase 3	5	Molecular Function:endopeptidase activity (GO:0004175),Molecular Function:threonine-type endopeptidase activity (GO:0004298),Cellular Component:proteasome core complex (GO:0005839),Biological Process:ubiquitin-dependent protein catabolic process (GO:0006511),Biological Process:proteolysis involved in cellular protein catabolic process (GO:0051603)
AJAP04489	EVMFSAJAP04489 AJAPscaffold108:297767-303787(-) eukaryotic translation initiation factor 4A isoform 1B	2	Molecular Function:transaminase activity (GO:0008483),Molecular Function:pyridoxal phosphate binding (GO:0030170)
AJAP19005	EVMFSAJAP19005 AJAPscaffold799:281804-283634(-) unnamed protein product	3	Molecular Function:structural constituent of ribosome (GO:0003735),Biological Process:translation (GO:0006412),Cellular Component:large ribosomal subunit (GO:0015934)
AJAP27319	EVMFSAJAP27319 AJAPscaffold1846:13763-29691(+)	1	Molecular Function:protein binding (GO:0005515)
AJAP23213	EVMFSAJAP23213 AJAPscaffold1191:99318-116520(-) short-chain collagen C4	3	Molecular Function:oligosaccharyl transferase activity (GO:0004576),Biological Process:protein glycosylation (GO:0006486),Cellular Component:membrane (GO:0016020)
AJAP22771	EVMFSAJAP22771 AJAPscaffold1134:136805-158103(+) uncharacterized protein LOC105445865 isoform X3	1	Molecular Function:protein binding (GO:0005515)
AJAP07278	EVMFSAJAP07278 AJAPscaffold201:178752-205012(-) LOW QUALITY PROTEIN: eukaryotic peptide chain release factor subunit 1	2	Molecular Function:oxidoreductase activity (GO:0016491),Biological Process:oxidation-reduction process (GO:0055114)
AJAP22537	EVMFSAJAP22537 AJAPscaffold1106:264384-274400(+) serine/threonine-protein phosphatase 4 regulatory subunit 3A	1	Molecular Function:protein binding (GO:0005515)
AJAP16948	EVMFSAJAP16948 AJAPscaffold662:714825-738918(+) H2.0-like homeobox protein	4	Molecular Function:nucleic acid binding (GO:0003676),Molecular Function:DNA binding (GO:0003677),Cellular Component:nucleus (GO:0005634),Biological Process:DNA replication (GO:0006260)
AJAP01721	EVMFSAJAP01721 AJAPscaffold34:851506-880275(-) 85 kDa calcium-independent phospholipase A2-like	3	Molecular Function:AMP deaminase activity (GO:0003876),Molecular Function:deaminase activity (GO:0019239),Biological Process:IMP salvage (GO:0032264)
AJAP12380	EVMFSAJAP12380 AJAPscaffold407:253041-254171(+) uncharacterized protein LOC105356963	5	Molecular Function:GTPase activity (GO:0003924),Molecular Function:structural constituent of cytoskeleton (GO:0005200),Molecular Function:GTP binding (GO:0005525),Cellular Component:microtubule (GO:0005874),Biological Process:microtubule-based process (GO:0007017)
AJAP15322	EVMFSAJAP15322 AJAPscaffold557:324138-338596(-) vacuolar protein sorting-associated protein 35	3	Biological Process:biosynthetic process (GO:0009058),Molecular Function:oxidoreductase activity (GO:0016491),Molecular Function:phosphopantetheine binding (GO:0031177)
AJAP20395	EVMFSAJAP20395 AJAPscaffold910:76406-94062(-) protocadherin Fat 4	8	Molecular Function:chromatin binding (GO:0003682),Molecular Function:protein binding (GO:0005515),Molecular Function:ATP binding (GO:0005524),Cellular Component:chromosome (GO:0005694),Biological Process:DNA repair (GO:0006281),Biological Process:mitotic sister chromatid cohesion (GO:0007064),Cellular Component:cohesin complex (GO:0008278),Biological Process:chromosome organization (GO:0051276)
AJAP02147	EVMFSAJAP02147 AJAPscaffold44:1368427-1393798(+) cholecystokinin receptor type A-like	3	Molecular Function:ATP binding (GO:0005524),Biological Process:nitrogen compound metabolic process (GO:0006807),Molecular Function:metal ion binding (GO:0046872)
AJAP15089	EVMFSAJAP15089 AJAPscaffold545:13980-22937(-) laminin-like protein epi-1-like	1	Biological Process:smoothened signaling pathway (GO:0007224)
AJAP10557	EVMFSAJAP10557 AJAPscaffold325:839284-857354(+) uncharacterized protein LOC105258972 isoform X3	1	Biological Process:oxidation-reduction process (GO:0055114)
AJAP17935	EVMFSAJAP17935 AJAPscaffold730:225523-238955(-) NHL repeat-containing protein 2	2	Cellular Component:nucleus (GO:0005634),Biological Process:DNA replication (GO:0006260)
AJAP20145	EVMFSAJAP20145 AJAPscaffold888:132322-136575(-) 15-hydroxyprostaglandin dehydrogenase	4	Cellular Component:Arp2/3 protein complex (GO:0005885),Cellular Component:actin cytoskeleton (GO:0015629),Biological Process:regulation of actin filament polymerization (GO:0030833),Biological Process:Arp2/3 complex-mediated actin nucleation (GO:0034314)
AJAP11695	EVMFSAJAP11695 AJAPscaffold375:326671-355032(+) fucose mutarotase isoform X2	1	Molecular Function:actin binding (GO:0003779)
AJAP22399	EVMFSAJAP22399 AJAPscaffold1091:116998-119137(-) slit homolog 3 protein isoform X1	5	Molecular Function:GTPase activity (GO:0003924),Molecular Function:structural constituent of cytoskeleton (GO:0005200),Molecular Function:GTP binding (GO:0005525),Cellular Component:microtubule (GO:0005874),Biological Process:microtubule-based process (GO:0007017)
AJAP17570	EVMFSAJAP17570 AJAPscaffold706:396847-442286(-) solute carrier family 22 member 3	1	Molecular Function:protein binding (GO:0005515)
AJAP27501	EVMFSAJAP27501 AJAPscaffold1891:1934-11903(-) pro-Pol polyprotein	3	Molecular Function:oxidoreductase activity (GO:0016491),Molecular Function:metal ion binding (GO:0046872),Biological Process:oxidation-reduction process (GO:0055114)
AJAP02638	EVMFSAJAP02638 AJAPscaffold56:899046-914774(+) "bactericidal permeability-increasing protein, partial "	1	Cellular Component:nucleus (GO:0005634)
AJAP14036	EVMFSAJAP14036 AJAPscaffold482:344472-345734(-) cubilin-like	2	Cellular Component:nucleosome (GO:0000786),Molecular Function:DNA binding (GO:0003677)
AJAP01967	EVMFSAJAP01967 AJAPscaffold40:1057818-1066485(+) uncharacterized protein LOC575423	2	Biological Process:carbohydrate metabolic process (GO:0005975),Molecular Function:isomerase activity (GO:0016853)
AJAP20003	EVMFSAJAP20003 AJAPscaffold874:167169-206449(+) trichohyalin	1	Molecular Function:hydrolase activity (GO:0016787)
AJAP07581	EVMFSAJAP07581 AJAPscaffold214:214824-222353(-) sodium- and chloride-dependent GABA transporter 2	1	Molecular Function:GTP binding (GO:0005525)
AJAP04150	EVMFSAJAP04150 AJAPscaffold98:501972-506825(-) G patch domain-containing protein 11	1	Molecular Function:protein binding (GO:0005515)
AJAP26404	EVMFSAJAP26404 AJAPscaffold1650:59155-66024(-)	4	Molecular Function:ATP binding (GO:0005524),Biological Process:ATP synthesis coupled proton transport (GO:0015986),Biological Process:proton transport (GO:0015992),Biological Process:ATP metabolic process (GO:0046034)
AJAP06744	EVMFSAJAP06744 AJAPscaffold178:603930-606754(+)	1	Molecular Function:protein binding (GO:0005515)
AJAP15974	EVMFSAJAP15974 AJAPscaffold600:100088-124654(-) protein unc-93 homolog A-like	2	Biological Process:cell communication (GO:0007154),Cellular Component:integral component of membrane (GO:0016021)
AJAP10513	EVMFSAJAP10513 AJAPscaffold323:406798-470188(-) NK1 transcription factor-related protein 1-like	4	Molecular Function:protein kinase activity (GO:0004672),Molecular Function:protein binding (GO:0005515),Molecular Function:ATP binding (GO:0005524),Biological Process:protein phosphorylation (GO:0006468)
AJAP18911	EVMFSAJAP18911 AJAPscaffold791:86887-89448(+) uncharacterized protein LOC100893684 isoform X1	3	Molecular Function:adenosylhomocysteinase activity (GO:0004013),Biological Process:S-adenosylhomocysteine catabolic process (GO:0019510),Molecular Function:NAD binding (GO:0051287)
AJAP10794	EVMFSAJAP10794 AJAPscaffold336:98696-105025(+) LOW QUALITY PROTEIN: receptor-type tyrosine-protein phosphatase delta	4	Molecular Function:structural constituent of ribosome (GO:0003735),Cellular Component:intracellular (GO:0005622),Cellular Component:ribosome (GO:0005840),Biological Process:translation (GO:0006412)
AJAP22620	EVMFSAJAP22620 AJAPscaffold1116:41698-48610(-) Ficolin-2	2	Molecular Function:oxidoreductase activity (GO:0016491),Biological Process:oxidation-reduction process (GO:0055114)
AJAP25895	EVMFSAJAP25895 AJAPscaffold1550:96904-101061(+) protein RFT1 homolog isoform X2	3	Biological Process:carbohydrate metabolic process (GO:0005975),Molecular Function:phosphatase activity (GO:0016791),Molecular Function:fructose 1,6-bisphosphate 1-phosphatase activity (GO:0042132)
AJAP24820	EVMFSAJAP24820 AJAPscaffold1383:137997-147285(+) hypothetical protein BRAFLDRAFT_68867	5	Molecular Function:nucleotide binding (GO:0000166),Molecular Function:arginine-tRNA ligase activity (GO:0004814),Molecular Function:ATP binding (GO:0005524),Cellular Component:cytoplasm (GO:0005737),Biological Process:arginyl-tRNA aminoacylation (GO:0006420)
AJAP21716	EVMFSAJAP21716 AJAPscaffold1023:221601-234121(-) heat shock factor protein 1 isoform X2	3	Molecular Function:biotin carboxylase activity (GO:0004075),Molecular Function:ATP binding (GO:0005524),Molecular Function:metal ion binding (GO:0046872)
AJAP16604	EVMFSAJAP16604 AJAPscaffold640:266146-276512(-)	6	Molecular Function:glutathione-disulfide reductase activity (GO:0004362),Biological Process:glutathione metabolic process (GO:0006749),Molecular Function:oxidoreductase activity (GO:0016491),Molecular Function:flavin adenine dinucleotide binding (GO:0050660),Molecular Function:NADP binding (GO:0050661),Biological Process:oxidation-reduction process (GO:0055114)
AJAP10667	EVMFSAJAP10667 AJAPscaffold329:481107-494421(+) hypothetical protein BRAFLDRAFT_104456	1	Biological Process:carbohydrate metabolic process (GO:0005975)
AJAP02580	EVMFSAJAP02580 AJAPscaffold55:581888-588992(-)	1	Molecular Function:SUMO transferase activity (GO:0019789)
AJAP00712	EVMFSAJAP00712 AJAPscaffold13:1054167-1055392(-)	3	Molecular Function:protein binding (GO:0005515),Biological Process:signal transduction (GO:0007165),Biological Process:regulation of apoptotic process (GO:0042981)
AJAP14682	EVMFSAJAP14682 AJAPscaffold523:123923-130116(-) uncharacterized protein LOC579551 isoform X2	1	Molecular Function:protein binding (GO:0005515)
AJAP17642	EVMFSAJAP17642 AJAPscaffold713:398094-463684(-) dysferlin	2	Molecular Function:oxidoreductase activity (GO:0016491),Biological Process:oxidation-reduction process (GO:0055114)
AJAP28248	EVMFSAJAP28248 AJAPscaffold2098:77702-80357(+) ubiquitin-conjugating enzyme E2 E1	4	Molecular Function:3-hydroxyacyl-CoA dehydrogenase activity (GO:0003857),Biological Process:fatty acid metabolic process (GO:0006631),Molecular Function:oxidoreductase activity (GO:0016491),Biological Process:oxidation-reduction process (GO:0055114)
AJAP18588	EVMFSAJAP18588 AJAPscaffold773:86330-95480(-) neurotrypsin-like	1	Molecular Function:protein binding (GO:0005515)
AJAP12862	EVMFSAJAP12862 AJAPscaffold428:70879-72924(-) RNA-binding protein 26	1	Molecular Function:sulfotransferase activity (GO:0008146)
AJAP10821	EVMFSAJAP10821 AJAPscaffold337:225997-241965(+)	4	Molecular Function:nucleotide binding (GO:0000166),Molecular Function:aminoacyl-tRNA ligase activity (GO:0004812),Molecular Function:ATP binding (GO:0005524),Biological Process:tRNA aminoacylation for protein translation (GO:0006418)
AJAP27358	EVMFSAJAP27358 AJAPscaffold1854:28020-52580(-) "hyaluronoglucosaminidase, putative "	6	Molecular Function:monooxygenase activity (GO:0004497),Molecular Function:iron ion binding (GO:0005506),Biological Process:metabolic process (GO:0008152),Biological Process:aromatic amino acid family metabolic process (GO:0009072),Molecular Function:amino acid binding (GO:0016597),Biological Process:oxidation-reduction process (GO:0055114)
AJAP16076	EVMFSAJAP16076 AJAPscaffold607:154618-158330(-) uncharacterized protein LOC100640421	4	Molecular Function:transporter activity (GO:0005215),Cellular Component:mitochondrial inner membrane (GO:0005743),Biological Process:transport (GO:0006810),Biological Process:transmembrane transport (GO:0055085)
AJAP25049	EVMFSAJAP25049 AJAPscaffold1416:157238-163276(-) ankyrin and armadillo repeat-containing protein	2	Molecular Function:oxidoreductase activity (GO:0016491),Biological Process:oxidation-reduction process (GO:0055114)
AJAP16487	EVMFSAJAP16487 AJAPscaffold631:254615-270858(+)	3	Molecular Function:protein kinase activity (GO:0004672),Molecular Function:ATP binding (GO:0005524),Biological Process:protein phosphorylation (GO:0006468)
AJAP09462	EVMFSAJAP09462 AJAPscaffold279:497578-512570(+) alpha-1A adrenergic receptor	2	Molecular Function:protein binding (GO:0005515),Molecular Function:microtubule binding (GO:0008017)
AJAP18412	EVMFSAJAP18412 AJAPscaffold761:220666-233340(-) "Ephrin type-A receptor 10, partial "	5	Cellular Component:cytoplasm (GO:0005737),Biological Process:tryptophan catabolic process (GO:0006569),Biological Process:NAD biosynthetic process (GO:0009435),Molecular Function:pyridoxal phosphate binding (GO:0030170),Molecular Function:kynureninase activity (GO:0030429)
AJAP00557	EVMFSAJAP00557 AJAPscaffold11:34664-39719(+)	2	Molecular Function:catalytic activity (GO:0003824),Biological Process:metabolic process (GO:0008152)
AJAP23703	EVMFSAJAP23703 AJAPscaffold1247:153453-173219(-) serine/threonine-protein phosphatase 4 regulatory subunit 1	3	Molecular Function:isocitrate dehydrogenase (NADP+) activity (GO:0004450),Biological Process:isocitrate metabolic process (GO:0006102),Biological Process:oxidation-reduction process (GO:0055114)
AJAP23704	EVMFSAJAP23704 AJAPscaffold1247:181958-183704(-) major facilitator superfamily domain-containing protein 6	1	Molecular Function:lipid binding (GO:0008289)
AJAP28556	EVMFSAJAP28556 AJAPscaffold2193:11512-16942(-) "zinc finger CCHC domain-containing protein 3-like, partial "	5	Molecular Function:antioxidant activity (GO:0016209),Molecular Function:oxidoreductase activity (GO:0016491),Biological Process:cell redox homeostasis (GO:0045454),Molecular Function:peroxiredoxin activity (GO:0051920),Biological Process:oxidation-reduction process (GO:0055114)
AJAP15018	EVMFSAJAP15018 AJAPscaffold540:698412-712014(-) hypothetical protein	7	Molecular Function:nucleotide binding (GO:0000166),Molecular Function:aminoacyl-tRNA ligase activity (GO:0004812),Molecular Function:leucine-tRNA ligase activity (GO:0004823),Molecular Function:ATP binding (GO:0005524),Cellular Component:cytoplasm (GO:0005737),Biological Process:tRNA aminoacylation for protein translation (GO:0006418),Biological Process:leucyl-tRNA aminoacylation (GO:0006429)
AJAP23457	EVMFSAJAP23457 AJAPscaffold1218:123920-138536(+) transmembrane protein 198	1	Molecular Function:protein binding (GO:0005515)
AJAP25233	EVMFSAJAP25233 AJAPscaffold1449:31185-43259(+) LOW QUALITY PROTEIN: nuclear factor 1 C-type	1	Biological Process:oxidation-reduction process (GO:0055114)
AJAP27053	EVMFSAJAP27053 AJAPscaffold1782:22869-39920(-) BMP-binding endothelial regulator protein	2	Molecular Function:oxidoreductase activity (GO:0016491),Biological Process:oxidation-reduction process (GO:0055114)
AJAP08715	EVMFSAJAP08715 AJAPscaffold251:449229-454114(-)	1	Biological Process:nucleoside metabolic process (GO:0009116)
AJAP09155	EVMFSAJAP09155 AJAPscaffold270:449633-454535(-) 3-keto-steroid reductase	2	Molecular Function:motor activity (GO:0003774),Cellular Component:myosin complex (GO:0016459)
AJAP18615	EVMFSAJAP18615 AJAPscaffold775:73451-92997(+) hypothetical protein BRAFLDRAFT_63324	2	Molecular Function:catalytic activity (GO:0003824),Biological Process:metabolic process (GO:0008152)
AJAP11699	EVMFSAJAP11699 AJAPscaffold375:399292-405152(+) uncharacterized protein LOC105436430	2	Molecular Function:nucleic acid binding (GO:0003676),Molecular Function:RNA binding (GO:0003723)
AJAP17615	EVMFSAJAP17615 AJAPscaffold710:63361-66173(-)	4	Molecular Function:structural constituent of ribosome (GO:0003735),Cellular Component:intracellular (GO:0005622),Cellular Component:ribosome (GO:0005840),Biological Process:translation (GO:0006412)
AJAP14886	EVMFSAJAP14886 AJAPscaffold534:252393-262201(+) alkylated DNA repair protein alkB homolog 1-like	2	Molecular Function:oxidoreductase activity (GO:0016491),Biological Process:oxidation-reduction process (GO:0055114)
AJAP07337	EVMFSAJAP07337 AJAPscaffold202:508618-518005(+) GAS2-like protein 2	1	Molecular Function:protein binding (GO:0005515)
AJAP21017	EVMFSAJAP21017 AJAPscaffold964:35765-40117(-) single-strand selective monofunctional uracil DNA glycosylase	3	Molecular Function:protein binding (GO:0005515),Molecular Function:zinc ion binding (GO:0008270),Molecular Function:metal ion binding (GO:0046872)
AJAP10903	EVMFSAJAP10903 AJAPscaffold340:94004-102286(-) fragile X mental retardation syndrome-related protein 1 homolog B-like	2	Molecular Function:catalytic activity (GO:0003824),Biological Process:biosynthetic process (GO:0009058)
AJAP16896	EVMFSAJAP16896 AJAPscaffold660:100853-104159(-) hypothetical protein BRAFLDRAFT_102221	1	Molecular Function:protein binding (GO:0005515)
AJAP02357	EVMFSAJAP02357 AJAPscaffold50:31016-37776(+)	4	Molecular Function:acyl-CoA dehydrogenase activity (GO:0003995),Biological Process:metabolic process (GO:0008152),Molecular Function:flavin adenine dinucleotide binding (GO:0050660),Biological Process:oxidation-reduction process (GO:0055114)
AJAP06816	EVMFSAJAP06816 AJAPscaffold181:490584-502596(+) serine/threonine protein kinase nek4-like-like protein	2	Biological Process:cellular protein modification process (GO:0006464),Molecular Function:small protein activating enzyme activity (GO:0008641)
AJAP07733	EVMFSAJAP07733 AJAPscaffold219:299106-314175(+) cartilage oligomeric matrix protein	2	Cellular Component:F-actin capping protein complex (GO:0008290),Biological Process:barbed-end actin filament capping (GO:0051016)
AJAP13438	EVMFSAJAP13438 AJAPscaffold452:352733-365337(-) dual specificity protein phosphatase 7	4	Molecular Function:aminoacyl-tRNA ligase activity (GO:0004812),Molecular Function:ATP binding (GO:0005524),Cellular Component:cytoplasm (GO:0005737),Biological Process:tRNA aminoacylation for protein translation (GO:0006418)
AJAP03118	EVMFSAJAP03118 AJAPscaffold69:928342-932736(+) LOW QUALITY PROTEIN: uncharacterized protein LOC585963	2	Molecular Function:cytochrome-c oxidase activity (GO:0004129),Cellular Component:mitochondrial envelope (GO:0005740)
AJAP23740	EVMFSAJAP23740 AJAPscaffold1252:51361-72713(-) uncharacterized protein LOC753783	2	Molecular Function:DNA binding (GO:0003677),Molecular Function:DNA-directed 5'-3' RNA polymerase activity (GO:0003899)
AJAP17099	EVMFSAJAP17099 AJAPscaffold671:435870-439890(+) Creb3L3	2	Molecular Function:GTP binding (GO:0005525),Biological Process:small GTPase mediated signal transduction (GO:0007264)
AJAP11415	EVMFSAJAP11415 AJAPscaffold361:300980-304832(-) centrosome-associated protein CEP250 isoform X4	4	Molecular Function:structural constituent of ribosome (GO:0003735),Molecular Function:protein binding (GO:0005515),Cellular Component:ribosome (GO:0005840),Biological Process:translation (GO:0006412)
AJAP06784	EVMFSAJAP06784 AJAPscaffold180:70699-108044(-)	3	Biological Process:microtubule cytoskeleton organization (GO:0000226),Cellular Component:microtubule (GO:0005874),Molecular Function:microtubule binding (GO:0008017)
AJAP13944	EVMFSAJAP13944 AJAPscaffold478:38630-51711(-) dihydropyrimidine dehydrogenase	4	Molecular Function:catalytic activity (GO:0003824),Molecular Function:fumarylacetoacetase activity (GO:0004334),Biological Process:metabolic process (GO:0008152),Biological Process:aromatic amino acid family metabolic process (GO:0009072)
AJAP04195	EVMFSAJAP04195 AJAPscaffold99:959476-966456(-) hypothetical protein M514_10596	6	Molecular Function:RNA binding (GO:0003723),Molecular Function:translation elongation factor activity (GO:0003746),Biological Process:translational frameshifting (GO:0006452),Molecular Function:ribosome binding (GO:0043022),Biological Process:positive regulation of translational elongation (GO:0045901),Biological Process:positive regulation of translational termination (GO:0045905)
AJAP20567	EVMFSAJAP20567 AJAPscaffold927:111835-132515(+) LOW QUALITY PROTEIN: protein ZBED8-like	2	Molecular Function:nucleic acid binding (GO:0003676),Molecular Function:RNA binding (GO:0003723)
AJAP19157	EVMFSAJAP19157 AJAPscaffold813:124099-134416(+) "polyketide synthase 2, partial "	3	Molecular Function:DNA binding (GO:0003677),Biological Process:chromatin remodeling (GO:0006338),Cellular Component:BAF-type complex (GO:0090544)
AJAP13039	EVMFSAJAP13039 AJAPscaffold435:1044782-1103923(-)	4	Biological Process:cellular amino acid metabolic process (GO:0006520),Molecular Function:carboxy-lyase activity (GO:0016831),Biological Process:carboxylic acid metabolic process (GO:0019752),Molecular Function:pyridoxal phosphate binding (GO:0030170)
AJAP08407	EVMFSAJAP08407 AJAPscaffold238:418100-445597(+)	4	Molecular Function:motor activity (GO:0003774),Molecular Function:protein binding (GO:0005515),Molecular Function:ATP binding (GO:0005524),Cellular Component:myosin complex (GO:0016459)
AJAP07289	EVMFSAJAP07289 AJAPscaffold201:561080-591847(-) lisH domain and HEAT repeat-containing protein KIAA1468 homolog	3	Cellular Component:cytoplasm (GO:0005737),Molecular Function:oxidoreductase activity (GO:0016491),Biological Process:oxidation-reduction process (GO:0055114)
AJAP26794	EVMFSAJAP26794 AJAPscaffold1721:60918-66662(+) uncharacterized protein LOC752507	4	Molecular Function:endopeptidase activity (GO:0004175),Molecular Function:threonine-type endopeptidase activity (GO:0004298),Cellular Component:proteasome core complex (GO:0005839),Biological Process:proteolysis involved in cellular protein catabolic process (GO:0051603)
AJAP02393	EVMFSAJAP02393 AJAPscaffold50:806457-815445(-) sialidase-1	7	Molecular Function:glycerol-3-phosphate dehydrogenase [NAD+] activity (GO:0004367),Biological Process:carbohydrate metabolic process (GO:0005975),Biological Process:glycerol-3-phosphate metabolic process (GO:0006072),Cellular Component:glycerol-3-phosphate dehydrogenase complex (GO:0009331),Biological Process:glycerol-3-phosphate catabolic process (GO:0046168),Molecular Function:NAD binding (GO:0…
AJAP04440	EVMFSAJAP04440 AJAPscaffold106:641189-651614(-) REST corepressor 1	4	Biological Process:ion transport (GO:0006811),Molecular Function:ion transmembrane transporter activity (GO:0015075),Cellular Component:membrane (GO:0016020),Biological Process:transmembrane transport (GO:0055085)
AJAP27615	EVMFSAJAP27615 AJAPscaffold1923:46077-53581(-) "receptor tyrosine-protein kinase erbB-4-like, partial "	2	Molecular Function:pyridoxal kinase activity (GO:0008478),Biological Process:pyridoxal 5'-phosphate salvage (GO:0009443)
AJAP11745	EVMFSAJAP11745 AJAPscaffold377:509800-517517(-) uncharacterized protein LOC100889670	7	Molecular Function:nucleotide binding (GO:0000166),Molecular Function:aminoacyl-tRNA ligase activity (GO:0004812),Molecular Function:tryptophan-tRNA ligase activity (GO:0004830),Molecular Function:ATP binding (GO:0005524),Cellular Component:cytoplasm (GO:0005737),Biological Process:tRNA aminoacylation for protein translation (GO:0006418),Biological Process:tryptophanyl-tRNA aminoacylation (GO:000…
AJAP11054	EVMFSAJAP11054 AJAPscaffold346:123339-131881(+) uncharacterized protein LOC586025	2	Cellular Component:nucleus (GO:0005634),Biological Process:nucleosome assembly (GO:0006334)
AJAP06735	EVMFSAJAP06735 AJAPscaffold178:477244-481568(+) "Alx1, partial "	2	Molecular Function:alpha-mannosidase activity (GO:0004559),Biological Process:carbohydrate metabolic process (GO:0005975)
AJAP23077	EVMFSAJAP23077 AJAPscaffold1172:297779-309262(-) uncharacterized protein LOC102801515	5	Molecular Function:ATP binding (GO:0005524),Cellular Component:cytoskeleton (GO:0005856),Cellular Component:Arp2/3 protein complex (GO:0005885),Biological Process:actin filament organization (GO:0007015),Biological Process:Arp2/3 complex-mediated actin nucleation (GO:0034314)
AJAP03601	EVMFSAJAP03601 AJAPscaffold82:39711-42292(-) "deleted in malignant brain tumors 1 protein-like, partial "	1	Molecular Function:zinc ion binding (GO:0008270)
AJAP12353	EVMFSAJAP12353 AJAPscaffold406:198240-224580(+) ADAMTS-like protein 2 isoform X1	1	Biological Process:carbohydrate metabolic process (GO:0005975)
AJAP27984	EVMFSAJAP27984 AJAPscaffold2016:48880-54774(+) R3H domain-containing protein 4	1	Molecular Function:nucleic acid binding (GO:0003676)
AJAP14742	EVMFSAJAP14742 AJAPscaffold526:104508-113640(-)	3	Molecular Function:FMN binding (GO:0010181),Molecular Function:oxidoreductase activity (GO:0016491),Biological Process:oxidation-reduction process (GO:0055114)
AJAP09882	EVMFSAJAP09882 AJAPscaffold296:621241-627617(+) pre-mRNA-splicing factor RBM22-like	3	Molecular Function:ATP binding (GO:0005524),Cellular Component:cytoplasm (GO:0005737),Biological Process:protein refolding (GO:0042026)
AJAP21518	EVMFSAJAP21518 AJAPscaffold1006:164697-171616(-)	1	Molecular Function:protein binding (GO:0005515)
AJAP17281	EVMFSAJAP17281 AJAPscaffold683:283721-286599(+) R3H domain-containing protein 1-like	2	Molecular Function:GTP binding (GO:0005525),Biological Process:small GTPase mediated signal transduction (GO:0007264)
AJAP21933	EVMFSAJAP21933 AJAPscaffold1043:310586-311818(+) uncharacterized protein LOC100889338	4	Molecular Function:magnesium ion binding (GO:0000287),Molecular Function:pyruvate kinase activity (GO:0004743),Biological Process:glycolytic process (GO:0006096),Molecular Function:potassium ion binding (GO:0030955)
AJAP15883	EVMFSAJAP15883 AJAPscaffold595:25929-33292(+) NADH dehydrogenase	1	Molecular Function:protein binding (GO:0005515)
AJAP16792	EVMFSAJAP16792 AJAPscaffold653:264885-266299(-) hypothetical protein BRAFLDRAFT_233969	1	Molecular Function:hydrolase activity (GO:0016787)
AJAP03196	EVMFSAJAP03196 AJAPscaffold71:1021651-1030878(-) very long-chain acyl-CoA synthetase	1	Molecular Function:nucleic acid binding (GO:0003676)
AJAP10852	EVMFSAJAP10852 AJAPscaffold337:1082985-1087124(+) "aspartate aminotransferase, cytoplasmic "	1	Molecular Function:nucleic acid binding (GO:0003676)
AJAP12132	EVMFSAJAP12132 AJAPscaffold397:78752-83532(+) WW domain-binding protein 2-like	2	Molecular Function:peroxiredoxin activity (GO:0051920),Biological Process:oxidation-reduction process (GO:0055114)
AJAP10071	EVMFSAJAP10071 AJAPscaffold306:44722-70854(+) kielin/chordin-like protein isoform X1	6	Molecular Function:structural molecule activity (GO:0005198),Molecular Function:protein binding (GO:0005515),Biological Process:intracellular protein transport (GO:0006886),Biological Process:vesicle-mediated transport (GO:0016192),Cellular Component:membrane coat (GO:0030117),Cellular Component:COPI vesicle coat (GO:0030126)
AJAP20939	EVMFSAJAP20939 AJAPscaffold955:448603-454556(+) glutathione peroxidase 1-like	2	Molecular Function:methyltransferase activity (GO:0008168),Biological Process:oxidation-reduction process (GO:0055114)
AJAP10024	EVMFSAJAP10024 AJAPscaffold302:961811-976883(-) ornithine decarboxylase	3	Molecular Function:biotin carboxylase activity (GO:0004075),Molecular Function:ATP binding (GO:0005524),Molecular Function:metal ion binding (GO:0046872)
AJAP00030	EVMFSAJAP00030 AJAPscaffold1:1037816-1042920(-)	2	Molecular Function:oxidoreductase activity (GO:0016491),Biological Process:oxidation-reduction process (GO:0055114)

## Sheet: COG.anno
Protein_id	Description	Gene	Identity	E_value	COG_gene_id	COG_num	Functional_description	Functional_class	Class_description
AJAP09803	EVMFSAJAP09803 AJAPscaffold293:545121-555792(+) uncharacterized protein LOC104943198	--	0.45	1e-100	YP_003290746	COG2130	NADPH-dependent curcumin reductase CurA	QR	Secondary metabolites biosynthesis, transport and catabolism ; General function prediction only ;
AJAP05524	EVMFSAJAP05524 AJAPscaffold138:1140715-1146230(-)	--	0.66	1e-137	YP_722268	COG1012	Acyl-CoA reductase or other NAD-dependent aldehyde dehydrogenase	C	Energy production and conversion ;
AJAP05359	EVMFSAJAP05359 AJAPscaffold133:610550-624931(+)	--	0.4	2e-89	YP_003369904	COG0513	Superfamily II DNA and RNA helicase	L	Replication, recombination and repair ;
AJAP21227	EVMFSAJAP21227 AJAPscaffold981:133751-135751(-) zinc finger protein 236	--	0.49	3e-07	NP_147311	COG4352	Ribosomal protein L13E	J	Translation, ribosomal structure and biogenesis ;
AJAP26764	EVMFSAJAP26764 AJAPscaffold1716:17048-37972(-) uncharacterized protein LOC105438558	--	0.42	0	NP_519880	COG1250	3-hydroxyacyl-CoA dehydrogenase	I	Lipid transport and metabolism ;
AJAP07965	EVMFSAJAP07965 AJAPscaffold225:207928-238509(-) hypothetical protein BRAFLDRAFT_80064	--	0.47	1e-140	YP_003825625	COG0442	Prolyl-tRNA synthetase	J	Translation, ribosomal structure and biogenesis ;
AJAP07013	EVMFSAJAP07013 AJAPscaffold188:927681-952788(+)	--	0.24	1e-45	YP_001958455	COG1196	Chromosome segregation ATPase	D	Cell cycle control, cell division, chromosome partitioning ;
AJAP28533	EVMFSAJAP28533 AJAPscaffold2185:130671-133555(-) hypothetical protein BRAFLDRAFT_125263	--	0.62	2e-46	YP_007103993	COG0537	Diadenosine tetraphosphate (Ap4A) hydrolase or other HIT family hydrolase	FGR	Nucleotide transport and metabolism ; Carbohydrate transport and metabolism ; General function prediction only ;
AJAP06502	EVMFSAJAP06502 AJAPscaffold170:226033-237325(+) 3-oxoacyl-	--	0.44	4e-85	YP_006408189	COG0656	Aldo/keto reductase, related to diketogulonate reductase	Q	Secondary metabolites biosynthesis, transport and catabolism ;
AJAP28196	EVMFSAJAP28196 AJAPscaffold2082:58330-72522(+) cell cycle checkpoint protein RAD1	--	0.51	1e-100	YP_007103312	COG0039	Malate/lactate dehydrogenase	C	Energy production and conversion ;
AJAP02917	EVMFSAJAP02917 AJAPscaffold64:840013-843645(-) Sentrin-specific protease 6	--	0.51	1e-120	YP_004113662	COG0443	Molecular chaperone DnaK (HSP70)	O	Posttranslational modification, protein turnover, chaperones ;
AJAP01501	EVMFSAJAP01501 AJAPscaffold29:715118-742495(-)	--	0.28	3e-88	YP_566350	COG2373	Uncharacterized conserved protein YfaS, alpha-2-macroglobulin family	R	General function prediction only ;
AJAP18723	EVMFSAJAP18723 AJAPscaffold781:3231-10783(+) solute carrier family 35 member G1	--	0.53	1e-121	YP_001370604	COG1071	TPP-dependent pyruvate or acetoin dehydrogenase subunit alpha	C	Energy production and conversion ;
AJAP17861	EVMFSAJAP17861 AJAPscaffold724:475968-487254(+) hypothetical protein BRAFLDRAFT_279143	--	0.39	1e-108	YP_005366914	COG0364	Glucose-6-phosphate 1-dehydrogenase	G	Carbohydrate transport and metabolism ;
AJAP20141	EVMFSAJAP20141 AJAPscaffold888:56434-84660(-) "cytohesin-3-like, partial "	--	0.56	0	YP_002731478	COG0372	Citrate synthase	C	Energy production and conversion ;
AJAP25629	EVMFSAJAP25629 AJAPscaffold1506:162884-173109(-) DNA cross-link repair 1A protein isoform X1	--	0.25	2e-20	YP_617910	COG0524	Sugar or nucleoside kinase, ribokinase family	G	Carbohydrate transport and metabolism ;
AJAP24507	EVMFSAJAP24507 AJAPscaffold1343:130053-140272(+)	--	0.4	1e-150	NP_247199	COG0423	Glycyl-tRNA synthetase (class II)	J	Translation, ribosomal structure and biogenesis ;
AJAP07289	EVMFSAJAP07289 AJAPscaffold201:561080-591847(-) lisH domain and HEAT repeat-containing protein KIAA1468 homolog	--	0.37	8e-69	YP_003685489	COG0493	NADPH-dependent glutamate synthase beta chain or related oxidoreductase	ER	Amino acid transport and metabolism ; General function prediction only ;
AJAP10849	EVMFSAJAP10849 AJAPscaffold337:1043144-1049783(-) oligosaccharyltransferase complex subunit ostc-B	--	0.39	1e-50	YP_004781778	COG1471	Ribosomal protein S4E	J	Translation, ribosomal structure and biogenesis ;
AJAP06609	EVMFSAJAP06609 AJAPscaffold174:518944-521576(-) predicted protein	--	0.3	9e-17	YP_001974306	COG0625	Glutathione S-transferase	O	Posttranslational modification, protein turnover, chaperones ;
AJAP07397	EVMFSAJAP07397 AJAPscaffold205:201214-212314(+)	--	0.33	3e-05	YP_005369270	COG3170	Tfp pilus assembly protein FimV	NW	Cell motility ; Extracellular structures ;
AJAP04956	EVMFSAJAP04956 AJAPscaffold121:691424-702929(-)	--	0.49	2e-81	YP_003305910	COG2313	Pseudouridine-5'-phosphate glycosidase (pseudoU degradation)	F	Nucleotide transport and metabolism ;
AJAP18911	EVMFSAJAP18911 AJAPscaffold791:86887-89448(+) uncharacterized protein LOC100893684 isoform X1	--	0.75	1e-66	YP_003370538	COG0499	S-adenosylhomocysteine hydrolase	H	Coenzyme transport and metabolism ;
AJAP01502	EVMFSAJAP01502 AJAPscaffold29:724190-761049(-) diacylglycerol kinase beta isoform X5	--	0.29	5e-82	YP_566350	COG2373	Uncharacterized conserved protein YfaS, alpha-2-macroglobulin family	R	General function prediction only ;
AJAP23375	EVMFSAJAP23375 AJAPscaffold1208:185208-190451(-) U4/U6 small nuclear ribonucleoprotein Prp3	--	0.51	5e-82	YP_005321493	COG3185	4-hydroxyphenylpyruvate dioxygenase and related hemolysins	ER	Amino acid transport and metabolism ; General function prediction only ;
AJAP17084	EVMFSAJAP17084 AJAPscaffold671:184833-193722(-) 60S ribosomal protein L14-like isoform X2	--	0.53	1e-143	NP_253125	COG1960	Acyl-CoA dehydrogenase related to the alkylation response protein AidB	I	Lipid transport and metabolism ;
AJAP26027	EVMFSAJAP26027 AJAPscaffold1576:215573-234614(-) hypothetical protein LOTGIDRAFT_111900	--	0.42	1e-165	YP_007552547	COG0318	Acyl-CoA synthetase (AMP-forming)/AMP-acid ligase II	IQ	Lipid transport and metabolism ; Secondary metabolites biosynthesis, transport and catabolism ;
AJAP22726	EVMFSAJAP22726 AJAPscaffold1129:290607-316505(+) cubilin	--	0.37	1e-101	NP_619240	COG0474	Magnesium-transporting ATPase (P-type)	P	Inorganic ion transport and metabolism ;
AJAP18084	EVMFSAJAP18084 AJAPscaffold740:112521-130878(+)	--	0.42	1e-152	YP_008155167	COG1960	Acyl-CoA dehydrogenase related to the alkylation response protein AidB	I	Lipid transport and metabolism ;
AJAP22250	EVMFSAJAP22250 AJAPscaffold1078:129240-138254(-) uncharacterized protein K02A2.6-like	--	0.51	1e-124	YP_001878312	COG0045	Succinyl-CoA synthetase, beta subunit	C	Energy production and conversion ;
AJAP11119	EVMFSAJAP11119 AJAPscaffold349:221550-234689(-) CST complex subunit STN1 isoform X1	--	0.36	1e-106	YP_006923819	COG0459	Chaperonin GroEL (HSP60 family)	O	Posttranslational modification, protein turnover, chaperones ;
AJAP17382	EVMFSAJAP17382 AJAPscaffold691:123346-126130(+) uncharacterized protein LOC105318033	--	0.49	3e-41	YP_003146692	COG2025	Electron transfer flavoprotein, alpha subunit	C	Energy production and conversion ;
AJAP18994	EVMFSAJAP18994 AJAPscaffold799:87748-100457(-) "uncharacterized protein K02A2.6-like, partial "	--	0.26	1e-37	YP_007090512	COG2319	WD40 repeat	R	General function prediction only ;
AJAP14308	EVMFSAJAP14308 AJAPscaffold501:180797-192134(-)	--	0.38	1e-97	YP_003528454	COG0260	Leucyl aminopeptidase	E	Amino acid transport and metabolism ;
AJAP10616	EVMFSAJAP10616 AJAPscaffold327:785180-793291(-) pol-like protein	--	0.49	1e-118	YP_006774421	COG0180	Tryptophanyl-tRNA synthetase	J	Translation, ribosomal structure and biogenesis ;
AJAP23574	EVMFSAJAP23574 AJAPscaffold1232:90046-95906(-) dentin sialophosphoprotein	--	0.37	4e-37	YP_004004418	COG0092	Ribosomal protein S3	J	Translation, ribosomal structure and biogenesis ;
AJAP23077	EVMFSAJAP23077 AJAPscaffold1172:297779-309262(-) uncharacterized protein LOC102801515	--	0.33	9e-54	YP_003266114	COG5277	Actin-related protein	Z	Cytoskeleton ;
AJAP03348	EVMFSAJAP03348 AJAPscaffold74:1244500-1248837(-) cholecystokinin receptor type A-like	--	0.31	4e-17	YP_003145740	COG2226	Ubiquinone/menaquinone biosynthesis C-methylase UbiE	H	Coenzyme transport and metabolism ;
AJAP13944	EVMFSAJAP13944 AJAPscaffold478:38630-51711(-) dihydropyrimidine dehydrogenase	--	0.51	1e-131	YP_003572453	COG0179	2-keto-4-pentenoate hydratase/2-oxohepta-3-ene-1,7-dioic acid hydratase (catechol pathway)	Q	Secondary metabolites biosynthesis, transport and catabolism ;
AJAP07641	EVMFSAJAP07641 AJAPscaffold215:714296-716101(-) E3 ubiquitin-protein ligase MARCH6	--	0.45	2e-81	YP_003545405	COG0596	Pimeloyl-ACP methyl ester carboxylesterase	HR	Coenzyme transport and metabolism ; General function prediction only ;
AJAP07262	EVMFSAJAP07262 AJAPscaffold200:221171-228527(+) rab GTPase-activating protein 1	--	0.36	3e-56	YP_003323856	COG0646	Methionine synthase I (cobalamin-dependent), methyltransferase domain	E	Amino acid transport and metabolism ;
AJAP22134	EVMFSAJAP22134 AJAPscaffold1065:51499-56974(-) trimeric intracellular cation channel type A	--	0.35	1e-34	YP_003902723	COG0256	Ribosomal protein L18	J	Translation, ribosomal structure and biogenesis ;
AJAP13429	EVMFSAJAP13429 AJAPscaffold452:262632-266632(+) WASH complex subunit strumpellin-like	--	0.41	8e-41	YP_001013491	COG0097	Ribosomal protein L6P/L9E	J	Translation, ribosomal structure and biogenesis ;
AJAP28063	EVMFSAJAP28063 AJAPscaffold2040:46548-56718(+) pendrin isoform X2	--	0.47	1e-101	YP_001411968	COG0404	Glycine cleavage system T protein (aminomethyltransferase)	E	Amino acid transport and metabolism ;
AJAP09366	EVMFSAJAP09366 AJAPscaffold275:979535-982789(-) hypothetical protein BRAFLDRAFT_86502	--	0.46	2e-43	NP_246999	COG0184	Ribosomal protein S15P/S13E	J	Translation, ribosomal structure and biogenesis ;
AJAP18424	EVMFSAJAP18424 AJAPscaffold762:192947-212114(-) PRA1 family protein 3-like	--	0.31	3e-67	YP_003571780	COG3793	Tellurite resistance protein	P	Inorganic ion transport and metabolism ;
AJAP18114	EVMFSAJAP18114 AJAPscaffold742:135529-146447(-) putative nuclease HARBI1	--	0.55	1e-122	YP_006255711	COG0183	Acetyl-CoA acetyltransferase	I	Lipid transport and metabolism ;
AJAP06176	EVMFSAJAP06176 AJAPscaffold160:330700-340786(-) uncharacterized protein LOC105438888 isoform X2	--	0.32	8e-11	YP_007155629	COG3831	WGR domain, predicted DNA-binding domain in MolR	K	Transcription ;
AJAP02007	EVMFSAJAP02007 AJAPscaffold41:771214-775817(+) macrophage mannose receptor 1	--	0.46	8e-64	YP_003685201	COG1404	Serine protease, subtilisin family	O	Posttranslational modification, protein turnover, chaperones ;
AJAP19183	EVMFSAJAP19183 AJAPscaffold815:275933-294200(+)	--	0.4	1e-142	YP_003955496	COG0308	Aminopeptidase N	E	Amino acid transport and metabolism ;
AJAP25881	EVMFSAJAP25881 AJAPscaffold1549:94089-100209(-) zinc finger protein 845-like	--	0.34	2e-48	YP_003950447	COG1028	NAD(P)-dependent dehydrogenase, short-chain alcohol dehydrogenase family	IQR	Lipid transport and metabolism ; Secondary metabolites biosynthesis, transport and catabolism ; General function prediction only ;
AJAP09066	EVMFSAJAP09066 AJAPscaffold267:282495-288977(-) tumor necrosis factor receptor superfamily member 10B	--	0.25	4e-07	YP_007098581	COG2319	WD40 repeat	R	General function prediction only ;
AJAP22072	EVMFSAJAP22072 AJAPscaffold1059:297616-300449(+)	--	0.52	1e-14	NP_247216	COG1383	Ribosomal protein S17E	J	Translation, ribosomal structure and biogenesis ;
AJAP15626	EVMFSAJAP15626 AJAPscaffold578:92128-109035(-) uncharacterized protein LOC104747594	--	0.47	1e-161	YP_003912648	COG0008	Glutamyl- or glutaminyl-tRNA synthetase	J	Translation, ribosomal structure and biogenesis ;
AJAP28259	EVMFSAJAP28259 AJAPscaffold2100:39457-56588(+) ATP-citrate synthase	--	0.38	1e-170	YP_006765576	COG0308	Aminopeptidase N	E	Amino acid transport and metabolism ;
AJAP06720	EVMFSAJAP06720 AJAPscaffold178:215469-234426(-) hypothetical protein BRAFLDRAFT_113576	--	0.31	6e-21	YP_631810	COG0625	Glutathione S-transferase	O	Posttranslational modification, protein turnover, chaperones ;
AJAP03920	EVMFSAJAP03920 AJAPscaffold91:683717-699842(+)	--	0.67	0	YP_006528576	COG0362	6-phosphogluconate dehydrogenase	G	Carbohydrate transport and metabolism ;
AJAP06721	EVMFSAJAP06721 AJAPscaffold178:241912-245997(+) macrophage mannose receptor 1	--	0.31	1e-21	YP_524507	COG0625	Glutathione S-transferase	O	Posttranslational modification, protein turnover, chaperones ;
AJAP21838	EVMFSAJAP21838 AJAPscaffold1034:89271-112629(+) alpha-N-acetylgalactosaminidase	--	0.36	1e-71	YP_004179609	COG3185	4-hydroxyphenylpyruvate dioxygenase and related hemolysins	ER	Amino acid transport and metabolism ; General function prediction only ;
AJAP22055	EVMFSAJAP22055 AJAPscaffold1058:13765-20041(+) uncharacterized protein LOC587699 isoform X3	--	0.33	4e-15	YP_003178495	COG1028	NAD(P)-dependent dehydrogenase, short-chain alcohol dehydrogenase family	IQR	Lipid transport and metabolism ; Secondary metabolites biosynthesis, transport and catabolism ; General function prediction only ;
AJAP12602	EVMFSAJAP12602 AJAPscaffold419:36277-57327(-) long-chain-fatty-acid--CoA ligase 5	--	0.35	1e-79	YP_006526936	COG0006	Xaa-Pro aminopeptidase	E	Amino acid transport and metabolism ;
AJAP04117	EVMFSAJAP04117 AJAPscaffold97:200747-213291(+) EGF-like module-containing mucin-like hormone receptor-like 3	--	0.53	0	YP_003704517	COG1012	Acyl-CoA reductase or other NAD-dependent aldehyde dehydrogenase	C	Energy production and conversion ;
AJAP14358	EVMFSAJAP14358 AJAPscaffold504:96837-116822(-) protein NLRC5	--	0.52	0	NP_276090	COG1155	Archaeal/vacuolar-type H+-ATPase catalytic subunit A/Vma1	C	Energy production and conversion ;
AJAP20997	EVMFSAJAP20997 AJAPscaffold961:308670-313564(+) queuine tRNA-ribosyltransferase-like	--	0.47	4e-31	YP_002428859	COG0186	Ribosomal protein S17	J	Translation, ribosomal structure and biogenesis ;
AJAP06257	EVMFSAJAP06257 AJAPscaffold162:677674-683553(+) "ER membrane protein complex subunit 1-like, partial "	--	0.3	9e-29	YP_005442458	COG2335	Uncaracterized surface protein containing fasciclin (FAS1) repeats	R	General function prediction only ;
AJAP06816	EVMFSAJAP06816 AJAPscaffold181:490584-502596(+) serine/threonine protein kinase nek4-like-like protein	--	0.35	6e-20	YP_506652	COG0476	Molybdopterin or thiamine biosynthesis adenylyltransferase	H	Coenzyme transport and metabolism ;
AJAP13249	EVMFSAJAP13249 AJAPscaffold444:264470-273424(-)	--	0.45	2e-18	YP_002354319	COG3118	Negative regulator of GroEL, contains thioredoxin-like and TPR-like domains	O	Posttranslational modification, protein turnover, chaperones ;
AJAP09127	EVMFSAJAP09127 AJAPscaffold269:378090-384178(+) MFS-type transporter SLC18B1	--	0.57	1e-149	NP_814529	COG0192	S-adenosylmethionine synthetase	H	Coenzyme transport and metabolism ;
AJAP19216	EVMFSAJAP19216 AJAPscaffold817:140054-144607(+) uncharacterized protein LOC102076765 isoform X1	--	0.45	9e-75	YP_005519601	COG2130	NADPH-dependent curcumin reductase CurA	QR	Secondary metabolites biosynthesis, transport and catabolism ; General function prediction only ;
AJAP23061	EVMFSAJAP23061 AJAPscaffold1172:10217-46575(+)	--	0.28	9e-43	YP_004628567	COG0436	Aspartate/methionine/tyrosine aminotransferase	E	Amino acid transport and metabolism ;
AJAP28248	EVMFSAJAP28248 AJAPscaffold2098:77702-80357(+) ubiquitin-conjugating enzyme E2 E1	--	0.47	4e-30	YP_003701928	COG1250	3-hydroxyacyl-CoA dehydrogenase	I	Lipid transport and metabolism ;
AJAP14814	EVMFSAJAP14814 AJAPscaffold530:10590-14876(+) rab-like protein 3 isoform X4	--	0.39	3e-68	YP_007124879	COG2230	Cyclopropane fatty-acyl-phospholipid synthase and related methyltransferases	I	Lipid transport and metabolism ;
AJAP09788	EVMFSAJAP09788 AJAPscaffold293:331138-343073(-)	--	0.54	0	YP_007120859	COG2268	Uncharacterized membrane protein YqiK, contains Band7/PHB/SPFH domain	S	Function unknown ;
AJAP10817	EVMFSAJAP10817 AJAPscaffold337:165554-171291(-) low-density lipoprotein receptor-related protein 6	--	0.54	3e-74	YP_004679873	COG0330	Regulator of protease activity HflC, stomatin/prohibitin superfamily	O	Posttranslational modification, protein turnover, chaperones ;
AJAP12353	EVMFSAJAP12353 AJAPscaffold406:198240-224580(+) ADAMTS-like protein 2 isoform X1	--	0.42	1e-160	YP_004643630	COG1874	Beta-galactosidase GanA	G	Carbohydrate transport and metabolism ;
AJAP28353	EVMFSAJAP28353 AJAPscaffold2133:73993-81320(+) cAMP-responsive element-binding protein-like 2-like	--	0.45	2e-79	YP_004130520	COG1448	Aspartate/tyrosine/aromatic aminotransferase	E	Amino acid transport and metabolism ;
AJAP15758	EVMFSAJAP15758 AJAPscaffold586:116806-130360(-)	--	0.5	0	YP_005605691	COG0318	Acyl-CoA synthetase (AMP-forming)/AMP-acid ligase II	IQ	Lipid transport and metabolism ; Secondary metabolites biosynthesis, transport and catabolism ;
AJAP13059	EVMFSAJAP13059 AJAPscaffold436:318724-323812(-) zinc finger MYM-type protein 1-like	--	0.43	1e-125	YP_004449345	COG2723	Beta-glucosidase/6-phospho-beta-glucosidase/beta-galactosidase	G	Carbohydrate transport and metabolism ;
AJAP12752	EVMFSAJAP12752 AJAPscaffold422:356335-373990(-) protein SREK1IP1 isoform X1	--	0.56	1e-179	YP_004267657	COG2115	Xylose isomerase	G	Carbohydrate transport and metabolism ;
AJAP09326	EVMFSAJAP09326 AJAPscaffold275:230558-235359(-)	--	0.31	4e-17	YP_008797956	COG5078	Ubiquitin-protein ligase	O	Posttranslational modification, protein turnover, chaperones ;
AJAP11221	EVMFSAJAP11221 AJAPscaffold353:14753-20970(+) cytoplasmic FMR1-interacting protein 2 isoform X1	--	0.39	3e-57	YP_003543630	COG0111	Phosphoglycerate dehydrogenase or related dehydrogenase	HR	Coenzyme transport and metabolism ; General function prediction only ;
AJAP15405	EVMFSAJAP15405 AJAPscaffold563:272309-297283(-) "acyl-CoA dehydrogenase family member 10, partial "	--	0.68	0	YP_008088139	COG0166	Glucose-6-phosphate isomerase	G	Carbohydrate transport and metabolism ;
AJAP12124	EVMFSAJAP12124 AJAPscaffold396:309982-327053(+) probable ATP-dependent RNA helicase DDX23	--	0.41	1e-104	YP_506926	COG0508	Pyruvate/2-oxoglutarate dehydrogenase complex, dihydrolipoamide acyltransferase (E2) component	C	Energy production and conversion ;
AJAP17650	EVMFSAJAP17650 AJAPscaffold714:39569-49267(-) prostaglandin E2 receptor EP1 subtype isoform X1	--	0.32	5e-42	YP_006406860	COG0686	Alanine dehydrogenase	E	Amino acid transport and metabolism ;
AJAP13275	EVMFSAJAP13275 AJAPscaffold446:40871-44675(-) maestro heat-like repeat-containing protein family member 1	--	0.35	4e-25	YP_686710	COG1890	Ribosomal protein S3AE	J	Translation, ribosomal structure and biogenesis ;
AJAP13861	EVMFSAJAP13861 AJAPscaffold475:95886-131233(+) lisH domain and HEAT repeat-containing protein KIAA1468 homolog	--	0.27	3e-71	YP_005838828	COG1204	Replicative superfamily II helicase	L	Replication, recombination and repair ;
AJAP27499	EVMFSAJAP27499 AJAPscaffold1890:50753-70064(-) derlin-1	--	0.27	8e-05	YP_001740309	COG3391	DNA-binding beta-propeller fold protein YncE	R	General function prediction only ;
AJAP17832	EVMFSAJAP17832 AJAPscaffold723:77819-81367(+)	--	0.45	7e-25	YP_003669646	COG1911	Ribosomal protein L30E	J	Translation, ribosomal structure and biogenesis ;
AJAP00184	EVMFSAJAP00184 AJAPscaffold4:165743-210999(+) hypothetical protein BRAFLDRAFT_122323	--	0.25	2e-09	YP_516775	COG4932	Uncharacterized surface anchored protein	S	Function unknown ;
AJAP02008	EVMFSAJAP02008 AJAPscaffold41:785920-790881(-) uncharacterized protein LOC100376646	--	0.44	4e-86	YP_003685201	COG1404	Serine protease, subtilisin family	O	Posttranslational modification, protein turnover, chaperones ;
AJAP12121	EVMFSAJAP12121 AJAPscaffold396:193805-202357(+) ras-related C3 botulinum toxin substrate 1	--	0.23	1e-05	YP_004483788	COG4088	tRNA Uridine 5-carbamoylmethylation protein Kti12 (Killer toxin insensitivity protein)	J	Translation, ribosomal structure and biogenesis ;
AJAP23675	EVMFSAJAP23675 AJAPscaffold1242:134669-137573(+)	--	0.45	4e-53	YP_001013495	COG0098	Ribosomal protein S5	J	Translation, ribosomal structure and biogenesis ;
AJAP05356	EVMFSAJAP05356 AJAPscaffold133:529273-537566(-) uncharacterized protein LOC584416 isoform X3	--	0.37	6e-62	YP_004846788	COG2040	Homocysteine/selenocysteine methylase (S-methylmethionine-dependent)	E	Amino acid transport and metabolism ;
AJAP00389	EVMFSAJAP00389 AJAPscaffold7:877240-882853(+)	--	0.59	1e-122	YP_692968	COG0039	Malate/lactate dehydrogenase	C	Energy production and conversion ;
AJAP16548	EVMFSAJAP16548 AJAPscaffold637:15204-24560(-) hypothetical protein CAPTEDRAFT_170070	--	0.39	3e-46	YP_590288	COG1250	3-hydroxyacyl-CoA dehydrogenase	I	Lipid transport and metabolism ;
AJAP02821	EVMFSAJAP02821 AJAPscaffold62:443211-456771(+) transposon Ty3-I Gag-Pol polyprotein	--	0.37	2e-10	YP_001839261	COG0724	RNA recognition motif (RRM) domain	J	Translation, ribosomal structure and biogenesis ;
AJAP08400	EVMFSAJAP08400 AJAPscaffold238:226954-235781(-) heterogeneous nuclear ribonucleoprotein L	--	0.35	9e-34	YP_008150170	COG1028	NAD(P)-dependent dehydrogenase, short-chain alcohol dehydrogenase family	IQR	Lipid transport and metabolism ; Secondary metabolites biosynthesis, transport and catabolism ; General function prediction only ;
AJAP22588	EVMFSAJAP22588 AJAPscaffold1112:182322-188507(-) "neogenin-like, partial "	--	0.58	4e-62	NP_868477	COG0652	Peptidyl-prolyl cis-trans isomerase (rotamase) - cyclophilin family	O	Posttranslational modification, protein turnover, chaperones ;
AJAP06423	EVMFSAJAP06423 AJAPscaffold167:773712-786867(-) leishmanolysin-like peptidase	--	0.54	0	YP_005031294	COG1034	NADH dehydrogenase/NADH:ubiquinone oxidoreductase 75 kD subunit (chain G)	C	Energy production and conversion ;
AJAP03329	EVMFSAJAP03329 AJAPscaffold74:728822-732587(-) outer dense fiber protein 3	--	0.46	7e-63	YP_004173659	COG0563	Adenylate kinase or related kinase	F	Nucleotide transport and metabolism ;
AJAP29083	EVMFSAJAP29083 AJAPscaffold2370:62146-67410(+)	--	0.63	1e-136	YP_006372429	COG0074	Succinyl-CoA synthetase, alpha subunit	C	Energy production and conversion ;
AJAP09691	EVMFSAJAP09691 AJAPscaffold289:215231-225803(+) fibrillin-1	--	0.36	5e-33	YP_006464304	COG1028	NAD(P)-dependent dehydrogenase, short-chain alcohol dehydrogenase family	IQR	Lipid transport and metabolism ; Secondary metabolites biosynthesis, transport and catabolism ; General function prediction only ;
AJAP05022	EVMFSAJAP05022 AJAPscaffold124:228752-239617(+) transmembrane protein 41B	--	0.35	5e-43	YP_661039	COG1024	Enoyl-CoA hydratase/carnithine racemase	I	Lipid transport and metabolism ;
AJAP12101	EVMFSAJAP12101 AJAPscaffold395:660086-727991(+) phosphoinositide dependent kinase-1	--	0.31	4e-56	YP_001958455	COG1196	Chromosome segregation ATPase	D	Cell cycle control, cell division, chromosome partitioning ;
AJAP11867	EVMFSAJAP11867 AJAPscaffold383:572835-581025(-) "short-chain specific acyl-CoA dehydrogenase, mitochondrial-like isoform X2 "	--	0.33	1e-12	YP_003483868	COG1841	Ribosomal protein L30/L7E	J	Translation, ribosomal structure and biogenesis ;
AJAP06137	EVMFSAJAP06137 AJAPscaffold159:232859-239556(-) multiple epidermal growth factor-like domains protein 6	--	0.51	1e-133	YP_003268171	COG1960	Acyl-CoA dehydrogenase related to the alkylation response protein AidB	I	Lipid transport and metabolism ;
AJAP04249	EVMFSAJAP04249 AJAPscaffold101:376-14306(+) neuronal migration protein doublecortin-like	--	0.29	1e-37	YP_003093598	COG1112	Superfamily I DNA and/or RNA helicase	L	Replication, recombination and repair ;
AJAP01167	EVMFSAJAP01167 AJAPscaffold23:23091-50177(+) "F-box/WD repeat-containing protein 1A, partial "	--	0.3	4e-72	YP_006526432	COG1022	Long-chain acyl-CoA synthetase (AMP-forming)	I	Lipid transport and metabolism ;
AJAP04150	EVMFSAJAP04150 AJAPscaffold98:501972-506825(-) G patch domain-containing protein 11	--	0.31	5e-18	YP_004847944	COG0625	Glutathione S-transferase	O	Posttranslational modification, protein turnover, chaperones ;
AJAP22974	EVMFSAJAP22974 AJAPscaffold1162:114030-133072(-) hypothetical protein BRAFLDRAFT_71751	--	0.4	1e-137	NP_070280	COG0459	Chaperonin GroEL (HSP60 family)	O	Posttranslational modification, protein turnover, chaperones ;
AJAP17233	EVMFSAJAP17233 AJAPscaffold679:246831-251215(-) uncharacterized protein LOC105436991	--	0.38	2e-08	YP_007203393	COG4886	Leucine-rich repeat (LRR) protein	K	Transcription ;
AJAP27385	EVMFSAJAP27385 AJAPscaffold1860:38275-43046(+) uncharacterized protein LOC575588 isoform X2	--	0.35	3e-58	YP_006923819	COG0459	Chaperonin GroEL (HSP60 family)	O	Posttranslational modification, protein turnover, chaperones ;
AJAP08631	EVMFSAJAP08631 AJAPscaffold248:585298-588809(+)	--	0.28	2e-16	YP_003319433	COG1100	GTPase SAR1 family domain	R	General function prediction only ;
AJAP10794	EVMFSAJAP10794 AJAPscaffold336:98696-105025(+) LOW QUALITY PROTEIN: receptor-type tyrosine-protein phosphatase delta	--	0.38	4e-08	YP_003668073	COG2139	Ribosomal protein L21E	J	Translation, ribosomal structure and biogenesis ;
AJAP13810	EVMFSAJAP13810 AJAPscaffold473:112121-131461(+) "reverse transcriptase, partial "	--	0.56	0	YP_007092268	COG3391	DNA-binding beta-propeller fold protein YncE	R	General function prediction only ;
AJAP04046	EVMFSAJAP04046 AJAPscaffold95:461560-469434(+) "Fas apoptotic inhibitory molecule 1, partial "	--	0.38	8e-48	YP_007206765	COG2230	Cyclopropane fatty-acyl-phospholipid synthase and related methyltransferases	I	Lipid transport and metabolism ;
AJAP20333	EVMFSAJAP20333 AJAPscaffold904:196099-210546(-) 26S protease regulatory subunit 6A-B isoform X2	--	0.33	6e-11	YP_007468115	COG0699	Replication fork clamp-binding protein CrfC (dynamin-like GTPase family)	L	Replication, recombination and repair ;
AJAP13398	EVMFSAJAP13398 AJAPscaffold451:501713-515071(+)	--	0.54	0	NP_107337	COG0318	Acyl-CoA synthetase (AMP-forming)/AMP-acid ligase II	IQ	Lipid transport and metabolism ; Secondary metabolites biosynthesis, transport and catabolism ;
AJAP13353	EVMFSAJAP13353 AJAPscaffold449:154772-176723(-)	--	0.51	0	YP_001996219	COG0058	Glucan phosphorylase	G	Carbohydrate transport and metabolism ;
AJAP04052	EVMFSAJAP04052 AJAPscaffold95:563641-567022(-) cystathionine gamma-lyase isoform X2	--	0.59	3e-87	YP_003818410	COG1274	Phosphoenolpyruvate carboxykinase, GTP-dependent	C	Energy production and conversion ;
AJAP01153	EVMFSAJAP01153 AJAPscaffold22:828081-835275(-) uncharacterized protein LOC100889983	--	0.45	2e-80	YP_004971066	COG0329	Dihydrodipicolinate synthase/N-acetylneuraminate lyase	EM	Amino acid transport and metabolism ; Cell wall/membrane/envelope biogenesis ;
AJAP00405	EVMFSAJAP00405 AJAPscaffold7:1370913-1394930(-)	--	0.43	3e-95	YP_007598514	COG3173	Predicted kinase, aminoglycoside phosphotransferase (APT) family	R	General function prediction only ;
AJAP13414	EVMFSAJAP13414 AJAPscaffold451:774543-784691(-) proprotein convertase subtilisin/kexin type 9	--	0.35	9e-27	YP_004152175	COG3338	Carbonic anhydrase	P	Inorganic ion transport and metabolism ;
AJAP01233	EVMFSAJAP01233 AJAPscaffold24:81007-89465(-)	--	0.44	1e-94	YP_001029814	COG0513	Superfamily II DNA and RNA helicase	L	Replication, recombination and repair ;
AJAP06416	EVMFSAJAP06416 AJAPscaffold167:634760-640336(+) long-chain-fatty-acid--CoA ligase 1-like	--	0.26	4e-13	NP_212373	COG1428	Deoxyadenosine/deoxycytidine kinase	F	Nucleotide transport and metabolism ;
AJAP14549	EVMFSAJAP14549 AJAPscaffold515:351969-365881(+)	--	0.25	2e-08	YP_720713	COG5635	Predicted NTPase, NACHT family domain	T	Signal transduction mechanisms ;
AJAP27319	EVMFSAJAP27319 AJAPscaffold1846:13763-29691(+)	--	0.24	7e-31	YP_001275252	COG2319	WD40 repeat	R	General function prediction only ;
AJAP04985	EVMFSAJAP04985 AJAPscaffold123:12207-18065(+) "thioredoxin reductase 1, cytoplasmic "	--	0.52	1e-92	YP_003090512	COG1028	NAD(P)-dependent dehydrogenase, short-chain alcohol dehydrogenase family	IQR	Lipid transport and metabolism ; Secondary metabolites biosynthesis, transport and catabolism ; General function prediction only ;
AJAP12132	EVMFSAJAP12132 AJAPscaffold397:78752-83532(+) WW domain-binding protein 2-like	--	0.61	5e-82	YP_004618587	COG2128	Alkylhydroperoxidase family enzyme, contains CxxC motif	P	Inorganic ion transport and metabolism ;
AJAP27911	EVMFSAJAP27911 AJAPscaffold1996:444-27959(-) tropomyosin	--	0.44	1e-127	YP_005080748	COG0520	Selenocysteine lyase/Cysteine desulfurase	E	Amino acid transport and metabolism ;
AJAP07261	EVMFSAJAP07261 AJAPscaffold200:200100-215502(-) hypothetical protein BRAFLDRAFT_68089	--	0.39	0	YP_007598116	COG0665	Glycine/D-amino acid oxidase (deaminating)	E	Amino acid transport and metabolism ;
AJAP16330	EVMFSAJAP16330 AJAPscaffold621:482463-487129(-) complement component 3-2	--	0.55	1e-149	YP_003497318	COG0443	Molecular chaperone DnaK (HSP70)	O	Posttranslational modification, protein turnover, chaperones ;
AJAP15328	EVMFSAJAP15328 AJAPscaffold558:354590-360605(-) uncharacterized protein K02A2.6-like	--	0.63	2e-94	YP_001820700	COG0126	3-phosphoglycerate kinase	G	Carbohydrate transport and metabolism ;
AJAP13702	EVMFSAJAP13702 AJAPscaffold467:499117-510485(+) protein UBASH3A homolog isoform X1	--	0.37	2e-95	YP_823690	COG4287	PhoPQ-activated pathogenicity-related protein	R	General function prediction only ;
AJAP13572	EVMFSAJAP13572 AJAPscaffold461:194885-202130(-) protein unc-79 homolog	--	0.51	1e-125	YP_001678708	COG0183	Acetyl-CoA acetyltransferase	I	Lipid transport and metabolism ;
AJAP16939	EVMFSAJAP16939 AJAPscaffold662:567450-590034(+) carboxypeptidase A2-like	--	0.29	1e-73	YP_004053469	COG1960	Acyl-CoA dehydrogenase related to the alkylation response protein AidB	I	Lipid transport and metabolism ;
AJAP10513	EVMFSAJAP10513 AJAPscaffold323:406798-470188(-) NK1 transcription factor-related protein 1-like	--	0.31	3e-27	YP_003522911	COG3437	Response regulator c-di-GMP phosphodiesterase, RpfG family, contains REC and HD-GYP domains	T	Signal transduction mechanisms ;
AJAP24928	EVMFSAJAP24928 AJAPscaffold1398:32747-63333(-) uncharacterized protein LOC102805810	--	0.35	8e-52	YP_001413763	COG2267	Lysophospholipase, alpha-beta hydrolase superfamily	I	Lipid transport and metabolism ;
AJAP17052	EVMFSAJAP17052 AJAPscaffold669:339244-344846(-)	--	0.48	4e-45	NP_613538	COG0197	Ribosomal protein L16/L10AE	J	Translation, ribosomal structure and biogenesis ;
AJAP07754	EVMFSAJAP07754 AJAPscaffold220:125214-129469(+) RNA-directed DNA polymerase from mobile element jockey-like	--	0.31	1e-24	YP_183830	COG0081	Ribosomal protein L1	J	Translation, ribosomal structure and biogenesis ;
AJAP05734	EVMFSAJAP05734 AJAPscaffold145:173205-196665(-) uncharacterized protein LOC105436430	--	0.27	3e-12	YP_006918269	COG0625	Glutathione S-transferase	O	Posttranslational modification, protein turnover, chaperones ;
AJAP14265	EVMFSAJAP14265 AJAPscaffold497:109952-134332(+) myosin-IIIb	--	0.41	1e-142	NP_926089	COG1164	Oligoendopeptidase F	E	Amino acid transport and metabolism ;
AJAP10419	EVMFSAJAP10419 AJAPscaffold318:248730-262526(+) nesprin-1 isoform X2	--	0.32	2e-23	YP_004003710	COG0244	Ribosomal protein L10	J	Translation, ribosomal structure and biogenesis ;
AJAP04195	EVMFSAJAP04195 AJAPscaffold99:959476-966456(-) hypothetical protein M514_10596	--	0.37	3e-17	YP_003482377	COG0231	Translation elongation factor P (EF-P)/translation initiation factor 5A (eIF-5A)	J	Translation, ribosomal structure and biogenesis ;
AJAP07175	EVMFSAJAP07175 AJAPscaffold197:357705-388742(+) predicted protein	--	0.22	9e-07	NP_348354	COG2815	PASTA domain, binds beta-lactams	M	Cell wall/membrane/envelope biogenesis ;
AJAP05430	EVMFSAJAP05430 AJAPscaffold136:213785-216345(+)	--	0.84	5e-40	YP_004089966	COG5272	Ubiquitin	O	Posttranslational modification, protein turnover, chaperones ;
AJAP28593	EVMFSAJAP28593 AJAPscaffold2204:53230-69612(+) slit homolog 3 protein	--	0.58	0	YP_006378893	COG1012	Acyl-CoA reductase or other NAD-dependent aldehyde dehydrogenase	C	Energy production and conversion ;
AJAP09420	EVMFSAJAP09420 AJAPscaffold278:31478-36176(+)	--	0.31	2e-33	YP_168576	COG2175	Taurine dioxygenase, alpha-ketoglutarate-dependent	Q	Secondary metabolites biosynthesis, transport and catabolism ;
AJAP27358	EVMFSAJAP27358 AJAPscaffold1854:28020-52580(-) "hyaluronoglucosaminidase, putative "	--	0.38	2e-59	YP_003651643	COG3186	Phenylalanine-4-hydroxylase	E	Amino acid transport and metabolism ;
AJAP05055	EVMFSAJAP05055 AJAPscaffold125:298906-310206(-) hypothetical protein LOTGIDRAFT_157184	--	0.39	7e-62	YP_008072300	COG1208	NDP-sugar pyrophosphorylase, includes eIF-2Bgamma, eIF-2Bepsilon, and LPS biosynthesis proteins	JM	Translation, ribosomal structure and biogenesis ; Cell wall/membrane/envelope biogenesis ;
AJAP27950	EVMFSAJAP27950 AJAPscaffold2008:19193-27345(+)	--	0.36	4e-39	YP_006408283	COG1028	NAD(P)-dependent dehydrogenase, short-chain alcohol dehydrogenase family	IQR	Lipid transport and metabolism ; Secondary metabolites biosynthesis, transport and catabolism ; General function prediction only ;
AJAP23759	EVMFSAJAP23759 AJAPscaffold1253:167028-174819(-) uncharacterized protein LOC763960 isoform X2	--	0.37	5e-12	YP_003526842	COG0724	RNA recognition motif (RRM) domain	J	Translation, ribosomal structure and biogenesis ;
AJAP03824	EVMFSAJAP03824 AJAPscaffold88:52814-58444(-) hypothetical protein BRAFLDRAFT_126066	--	0.41	3e-29	YP_004290002	COG0091	Ribosomal protein L22	J	Translation, ribosomal structure and biogenesis ;
AJAP28983	EVMFSAJAP28983 AJAPscaffold2331:58737-61164(+)	--	0.67	1e-109	YP_007163232	COG3288	NAD/NADP transhydrogenase alpha subunit	C	Energy production and conversion ;
AJAP00888	EVMFSAJAP00888 AJAPscaffold17:847517-851830(-) multidrug resistance-associated protein 5-like	--	0.54	3e-91	YP_002430082	COG1804	Crotonobetainyl-CoA:carnitine CoA-transferase CaiB and related acyl-CoA transferases	I	Lipid transport and metabolism ;
AJAP06929	EVMFSAJAP06929 AJAPscaffold185:940777-954618(-) synaptotagmin-6	--	0.31	1e-66	YP_005372970	COG1960	Acyl-CoA dehydrogenase related to the alkylation response protein AidB	I	Lipid transport and metabolism ;
AJAP22233	EVMFSAJAP22233 AJAPscaffold1076:84339-89822(+)	--	0.33	2e-57	YP_003896638	COG2175	Taurine dioxygenase, alpha-ketoglutarate-dependent	Q	Secondary metabolites biosynthesis, transport and catabolism ;
AJAP15843	EVMFSAJAP15843 AJAPscaffold592:252961-271808(-) AAEL011634-PA	--	0.41	5e-85	NP_251937	COG1362	Aspartyl aminopeptidase	E	Amino acid transport and metabolism ;
AJAP00999	EVMFSAJAP00999 AJAPscaffold20:88345-162731(+) hypothetical protein BRAFLDRAFT_275351	--	0.37	8e-35	YP_003158323	COG1834	N-Dimethylarginine dimethylaminohydrolase	E	Amino acid transport and metabolism ;
AJAP01413	EVMFSAJAP01413 AJAPscaffold28:217423-226147(+)	--	0.4	1e-144	YP_001412921	COG0318	Acyl-CoA synthetase (AMP-forming)/AMP-acid ligase II	IQ	Lipid transport and metabolism ; Secondary metabolites biosynthesis, transport and catabolism ;
AJAP26499	EVMFSAJAP26499 AJAPscaffold1668:84604-92496(-)	--	0.45	3e-09	YP_003797161	COG0724	RNA recognition motif (RRM) domain	J	Translation, ribosomal structure and biogenesis ;
AJAP26244	EVMFSAJAP26244 AJAPscaffold1624:1268-4196(-) germinal-center associated nuclear protein	--	0.61	1e-119	YP_001304888	COG0363	6-phosphogluconolactonase/Glucosamine-6-phosphate isomerase/deaminase	G	Carbohydrate transport and metabolism ;
AJAP25895	EVMFSAJAP25895 AJAPscaffold1550:96904-101061(+) protein RFT1 homolog isoform X2	--	0.52	2e-84	YP_002729469	COG0158	Fructose-1,6-bisphosphatase	G	Carbohydrate transport and metabolism ;
AJAP20710	EVMFSAJAP20710 AJAPscaffold939:516207-539468(-) uncharacterized protein LOC100888632	--	0.58	0	YP_006378893	COG1012	Acyl-CoA reductase or other NAD-dependent aldehyde dehydrogenase	C	Energy production and conversion ;
AJAP07625	EVMFSAJAP07625 AJAPscaffold215:456418-464592(+) DNA-binding protein RFX6	--	0.31	9e-64	YP_003266114	COG5277	Actin-related protein	Z	Cytoskeleton ;
AJAP24460	EVMFSAJAP24460 AJAPscaffold1336:149254-162499(-) hypothetical protein BRAFLDRAFT_90416	--	0.56	2e-87	YP_004918115	COG0365	Acyl-coenzyme A synthetase/AMP-(fatty) acid ligase	I	Lipid transport and metabolism ;
AJAP07854	EVMFSAJAP07854 AJAPscaffold223:744560-750931(+) "hypothetical protein DAPPUDRAFT_13307, partial "	--	0.6	1e-106	YP_005885712	COG1012	Acyl-CoA reductase or other NAD-dependent aldehyde dehydrogenase	C	Energy production and conversion ;
AJAP10466	EVMFSAJAP10466 AJAPscaffold320:327256-327961(-) tRNA wybutosine-synthesizing protein 4	--	0.65	2e-23	YP_007069185	COG0545	FKBP-type peptidyl-prolyl cis-trans isomerase	O	Posttranslational modification, protein turnover, chaperones ;
AJAP05772	EVMFSAJAP05772 AJAPscaffold146:256396-260553(-)	--	0.47	5e-37	YP_007671665	COG1012	Acyl-CoA reductase or other NAD-dependent aldehyde dehydrogenase	C	Energy production and conversion ;
AJAP13226	EVMFSAJAP13226 AJAPscaffold443:327708-332835(+) hypothetical protein BRAFLDRAFT_93226	--	0.64	1e-157	YP_007020176	COG0022	Pyruvate/2-oxoglutarate/acetoin dehydrogenase complex, dehydrogenase (E1) component	C	Energy production and conversion ;
AJAP24944	EVMFSAJAP24944 AJAPscaffold1400:91618-102542(+) delta(24)-sterol reductase	--	0.35	1e-44	YP_003950447	COG1028	NAD(P)-dependent dehydrogenase, short-chain alcohol dehydrogenase family	IQR	Lipid transport and metabolism ; Secondary metabolites biosynthesis, transport and catabolism ; General function prediction only ;
AJAP15018	EVMFSAJAP15018 AJAPscaffold540:698412-712014(-) hypothetical protein	--	0.33	1e-133	NP_126554	COG0495	Leucyl-tRNA synthetase	J	Translation, ribosomal structure and biogenesis ;
AJAP05265	EVMFSAJAP05265 AJAPscaffold131:157939-165573(+)	--	0.26	3e-39	YP_003266114	COG5277	Actin-related protein	Z	Cytoskeleton ;
AJAP04478	EVMFSAJAP04478 AJAPscaffold108:121431-149974(-) "hypothetical protein, partial "	--	0.42	2e-11	YP_003525756	COG0724	RNA recognition motif (RRM) domain	J	Translation, ribosomal structure and biogenesis ;
AJAP11624	EVMFSAJAP11624 AJAPscaffold371:332278-370219(-) alpha-ketoglutarate-dependent dioxygenase alkB homolog 2	--	0.22	2e-16	YP_004615290	COG5271	Midasin, AAA ATPase with vWA domain, involved in ribosome maturation	J	Translation, ribosomal structure and biogenesis ;
AJAP13908	EVMFSAJAP13908 AJAPscaffold476:283165-293483(+) trichohyalin	--	0.35	3e-43	YP_643312	COG0665	Glycine/D-amino acid oxidase (deaminating)	E	Amino acid transport and metabolism ;
AJAP14181	EVMFSAJAP14181 AJAPscaffold491:387932-390386(-)	--	0.45	5e-37	YP_003514442	COG0451	Nucleoside-diphosphate-sugar epimerase	M	Cell wall/membrane/envelope biogenesis ;
AJAP12102	EVMFSAJAP12102 AJAPscaffold395:728611-800307(+) sodium- and chloride-dependent glycine transporter 1 isoform X2	--	0.32	9e-52	YP_001958455	COG1196	Chromosome segregation ATPase	D	Cell cycle control, cell division, chromosome partitioning ;
AJAP22636	EVMFSAJAP22636 AJAPscaffold1118:39786-82702(-) "N-alpha-acetyltransferase 38, NatC auxiliary subunit-like "	--	0.23	9e-05	YP_003481617	COG1196	Chromosome segregation ATPase	D	Cell cycle control, cell division, chromosome partitioning ;
AJAP24675	EVMFSAJAP24675 AJAPscaffold1365:63992-76517(-) uncharacterized protein LOC582857 isoform X4	--	0.37	2e-94	YP_003266114	COG5277	Actin-related protein	Z	Cytoskeleton ;
AJAP06040	EVMFSAJAP06040 AJAPscaffold155:390303-395515(+)	--	0.55	1e-180	YP_001435734	COG5256	Translation elongation factor EF-1alpha (GTPase)	J	Translation, ribosomal structure and biogenesis ;
AJAP03430	EVMFSAJAP03430 AJAPscaffold77:158160-172325(+)	--	0.41	1e-121	YP_003706386	COG1250	3-hydroxyacyl-CoA dehydrogenase	I	Lipid transport and metabolism ;
AJAP02734	EVMFSAJAP02734 AJAPscaffold59:739960-766740(+) putative integrase core domain protein	--	0.48	1e-109	YP_004167783	COG3869	Protein-arginine kinase	O	Posttranslational modification, protein turnover, chaperones ;
AJAP11745	EVMFSAJAP11745 AJAPscaffold377:509800-517517(-) uncharacterized protein LOC100889670	--	0.5	1e-114	YP_004458160	COG0180	Tryptophanyl-tRNA synthetase	J	Translation, ribosomal structure and biogenesis ;
AJAP00683	EVMFSAJAP00683 AJAPscaffold13:544330-553271(-) histone deacetylase 3 isoform X1	--	0.54	1e-156	YP_634020	COG0183	Acetyl-CoA acetyltransferase	I	Lipid transport and metabolism ;
AJAP15858	EVMFSAJAP15858 AJAPscaffold593:142626-150536(+) "39S ribosomal protein L9, mitochondrial isoform X3 "	--	0.48	1e-69	YP_001012254	COG1889	Fibrillarin-like rRNA methylase	J	Translation, ribosomal structure and biogenesis ;
AJAP05930	EVMFSAJAP05930 AJAPscaffold151:603853-607817(-) hypothetical protein BRAFLDRAFT_279796	--	0.31	6e-38	YP_007110502	COG2230	Cyclopropane fatty-acyl-phospholipid synthase and related methyltransferases	I	Lipid transport and metabolism ;
AJAP00891	EVMFSAJAP00891 AJAPscaffold17:891547-905618(+) dnaJ homolog subfamily C member 12-like	--	0.43	1e-145	YP_002433364	COG0441	Threonyl-tRNA synthetase	J	Translation, ribosomal structure and biogenesis ;
AJAP19219	EVMFSAJAP19219 AJAPscaffold817:199311-216435(+)	--	0.53	0	YP_006759394	COG0365	Acyl-coenzyme A synthetase/AMP-(fatty) acid ligase	I	Lipid transport and metabolism ;
AJAP06580	EVMFSAJAP06580 AJAPscaffold173:273251-281203(+) sodium-dependent alanine transporter 1	--	0.39	2e-73	YP_006528854	COG3345	Alpha-galactosidase	G	Carbohydrate transport and metabolism ;
AJAP01573	EVMFSAJAP01573 AJAPscaffold31:122291-128117(-) RNA-directed DNA polymerase from mobile element jockey-like	--	0.47	1e-104	YP_003998521	COG2017	Galactose mutarotase or related enzyme	G	Carbohydrate transport and metabolism ;
AJAP22570	EVMFSAJAP22570 AJAPscaffold1111:150679-160911(+) protein white	--	0.54	2e-82	YP_007142767	COG0491	Glyoxylase or a related metal-dependent hydrolase, beta-lactamase superfamily II	R	General function prediction only ;
AJAP07827	EVMFSAJAP07827 AJAPscaffold223:117613-134238(-) "Retrovirus-related Pol polyprotein from transposon 412, partial "	--	0.43	1e-113	YP_448297	COG0172	Seryl-tRNA synthetase	J	Translation, ribosomal structure and biogenesis ;
AJAP27159	EVMFSAJAP27159 AJAPscaffold1805:97689-101183(-) uncharacterized protein LOC100375713	--	0.47	1e-39	NP_613318	COG2147	Ribosomal protein L19E	J	Translation, ribosomal structure and biogenesis ;
AJAP03223	EVMFSAJAP03223 AJAPscaffold72:406896-422622(-) "phosphatidylinositol 3,4,5-trisphosphate 5-phosphatase 2-like "	--	0.36	2e-66	NP_293855	COG0443	Molecular chaperone DnaK (HSP70)	O	Posttranslational modification, protein turnover, chaperones ;
AJAP10064	EVMFSAJAP10064 AJAPscaffold305:207531-210045(-) "nitric oxide synthase, brain isoform X3 "	--	0.41	7e-49	YP_002501077	COG0431	NAD(P)H-dependent FMN reductase	C	Energy production and conversion ;
AJAP19005	EVMFSAJAP19005 AJAPscaffold799:281804-283634(-) unnamed protein product	--	0.53	9e-32	NP_579542	COG0198	Ribosomal protein L24	J	Translation, ribosomal structure and biogenesis ;
AJAP11375	EVMFSAJAP11375 AJAPscaffold359:499479-507788(-) uncharacterized protein LOC105445394	--	0.27	3e-33	YP_004676310	COG2124	Cytochrome P450	QV	Secondary metabolites biosynthesis, transport and catabolism ; Defense mechanisms ;
AJAP12879	EVMFSAJAP12879 AJAPscaffold429:94618-116768(+) sodium- and chloride-dependent neutral and basic amino acid transporter B(0+) isoform X2	--	0.32	6e-06	YP_007892	COG0724	RNA recognition motif (RRM) domain	J	Translation, ribosomal structure and biogenesis ;
AJAP24880	EVMFSAJAP24880 AJAPscaffold1391:162447-166527(-) WD repeat-containing protein 92-like	--	0.43	2e-18	YP_004776559	COG1028	NAD(P)-dependent dehydrogenase, short-chain alcohol dehydrogenase family	IQR	Lipid transport and metabolism ; Secondary metabolites biosynthesis, transport and catabolism ; General function prediction only ;
AJAP23170	EVMFSAJAP23170 AJAPscaffold1186:96639-108065(-) expressed unknown protein	--	0.35	4e-33	YP_001191801	COG1498	RNA processing factor Prp31, contains Nop domain	J	Translation, ribosomal structure and biogenesis ;
AJAP20003	EVMFSAJAP20003 AJAPscaffold874:167169-206449(+) trichohyalin	--	0.45	1e-127	YP_008970584	COG0044	Dihydroorotase or related cyclic amidohydrolase	F	Nucleotide transport and metabolism ;
AJAP14696	EVMFSAJAP14696 AJAPscaffold523:325637-335186(-) predicted protein	--	0.42	1e-138	YP_566766	COG0459	Chaperonin GroEL (HSP60 family)	O	Posttranslational modification, protein turnover, chaperones ;
AJAP11552	EVMFSAJAP11552 AJAPscaffold367:438270-442018(-) 50 kDa spicule matrix protein-like	--	0.4	8e-25	YP_004782077	COG0099	Ribosomal protein S13	J	Translation, ribosomal structure and biogenesis ;
AJAP16137	EVMFSAJAP16137 AJAPscaffold610:593079-602403(-) intraflagellar transport protein 52 homolog isoform X1	--	0.25	3e-09	YP_003887732	COG1572	Serine protease, subtilase family	O	Posttranslational modification, protein turnover, chaperones ;
AJAP28771	EVMFSAJAP28771 AJAPscaffold2259:136692-143239(-) bifunctional polynucleotide phosphatase/kinase isoform X2	--	0.62	9e-88	YP_005027230	COG0119	Isopropylmalate/homocitrate/citramalate synthases	E	Amino acid transport and metabolism ;
AJAP17787	EVMFSAJAP17787 AJAPscaffold720:704116-712201(+) solute carrier family 28 member 3-like	--	0.45	1e-99	YP_001877582	COG0153	Galactokinase	G	Carbohydrate transport and metabolism ;
AJAP07546	EVMFSAJAP07546 AJAPscaffold212:166203-172680(+) "mannosyl-oligosaccharide 1,2-alpha-mannosidase IB-like "	--	0.38	1e-44	YP_001524925	COG0235	Ribulose-5-phosphate 4-epimerase/Fuculose-1-phosphate aldolase	G	Carbohydrate transport and metabolism ;
AJAP11918	EVMFSAJAP11918 AJAPscaffold385:336280-357151(-) "UHRF1-binding protein 1-like, partial "	--	0.33	1e-58	YP_004624892	COG0436	Aspartate/methionine/tyrosine aminotransferase	E	Amino acid transport and metabolism ;
AJAP12569	EVMFSAJAP12569 AJAPscaffold417:1301-8641(+) hypothetical protein BRAFLDRAFT_120522	--	0.54	1e-144	YP_003268171	COG1960	Acyl-CoA dehydrogenase related to the alkylation response protein AidB	I	Lipid transport and metabolism ;
AJAP15391	EVMFSAJAP15391 AJAPscaffold562:307805-319802(+) voltage-dependent T-type calcium channel subunit alpha-1H isoform X5	--	0.55	1e-154	YP_591080	COG3508	Homogentisate 1,2-dioxygenase	Q	Secondary metabolites biosynthesis, transport and catabolism ;
AJAP10846	EVMFSAJAP10846 AJAPscaffold337:974209-997980(+) uncharacterized protein LOC577184 isoform X8	--	0.45	7e-89	YP_004603172	COG0646	Methionine synthase I (cobalamin-dependent), methyltransferase domain	E	Amino acid transport and metabolism ;
AJAP21230	EVMFSAJAP21230 AJAPscaffold982:21832-26745(-)	--	0.42	2e-36	YP_001737337	COG1100	GTPase SAR1 family domain	R	General function prediction only ;
AJAP20487	EVMFSAJAP20487 AJAPscaffold921:159797-183508(+) "nuclear factor, erythroid derived 2 "	--	0.32	1e-23	YP_008431664	COG1100	GTPase SAR1 family domain	R	General function prediction only ;
AJAP28247	EVMFSAJAP28247 AJAPscaffold2098:70180-75613(+)	--	0.45	1e-45	YP_754160	COG1250	3-hydroxyacyl-CoA dehydrogenase	I	Lipid transport and metabolism ;
AJAP24091	EVMFSAJAP24091 AJAPscaffold1291:36249-40590(-) synaptotagmin-15 isoform X3	--	0.37	6e-59	YP_007124879	COG2230	Cyclopropane fatty-acyl-phospholipid synthase and related methyltransferases	I	Lipid transport and metabolism ;
AJAP28526	EVMFSAJAP28526 AJAPscaffold2185:358-6324(+) ribosomal RNA small subunit methyltransferase NEP1	--	0.61	1e-142	YP_004283613	COG1951	Tartrate dehydratase alpha subunit/Fumarate hydratase class I, N-terminal domain	C	Energy production and conversion ;
AJAP16663	EVMFSAJAP16663 AJAPscaffold644:248656-253013(-) crossover junction endonuclease MUS81	--	0.33	3e-31	YP_504536	COG4870	Cysteine protease, C1A family	O	Posttranslational modification, protein turnover, chaperones ;
AJAP15551	EVMFSAJAP15551 AJAPscaffold573:470871-485292(+) STAM-binding protein-like A-like	--	0.31	3e-15	YP_003093598	COG1112	Superfamily I DNA and/or RNA helicase	L	Replication, recombination and repair ;
AJAP08716	EVMFSAJAP08716 AJAPscaffold251:455606-467874(+) integrator complex subunit 4	--	0.55	1e-69	YP_170128	COG0563	Adenylate kinase or related kinase	F	Nucleotide transport and metabolism ;
AJAP10790	EVMFSAJAP10790 AJAPscaffold336:41596-44890(+) hepatocyte growth factor-regulated tyrosine kinase substrate	--	0.41	2e-11	YP_006774251	COG2097	Ribosomal protein L31E	J	Translation, ribosomal structure and biogenesis ;
AJAP08172	EVMFSAJAP08172 AJAPscaffold230:775712-776568(+) sodium channel and clathrin linker 1	--	0.6	1e-118	NP_440860	COG1282	NAD/NADP transhydrogenase beta subunit	C	Energy production and conversion ;
AJAP11152	EVMFSAJAP11152 AJAPscaffold350:321234-357374(+) reverse transcriptase	--	0.48	1e-93	YP_006721965	COG2084	3-hydroxyisobutyrate dehydrogenase or related beta-hydroxyacid dehydrogenase	I	Lipid transport and metabolism ;
AJAP02100	EVMFSAJAP02100 AJAPscaffold44:776675-782124(+) atrial natriuretic peptide receptor 1-like	--	0.33	3e-29	NP_385602	COG0264	Translation elongation factor EF-Ts	J	Translation, ribosomal structure and biogenesis ;
AJAP13438	EVMFSAJAP13438 AJAPscaffold452:352733-365337(-) dual specificity protein phosphatase 7	--	0.35	2e-84	YP_002522253	COG0124	Histidyl-tRNA synthetase	J	Translation, ribosomal structure and biogenesis ;
AJAP08207	EVMFSAJAP08207 AJAPscaffold232:98749-172133(-) protein kinase	--	0.45	1e-117	YP_007147318	COG0075	Archaeal aspartate aminotransferase or a related aminotransferase, includes purine catabolism protein PucG	EF	Amino acid transport and metabolism ; Nucleotide transport and metabolism ;
AJAP00637	EVMFSAJAP00637 AJAPscaffold12:864142-866745(-) "elongation factor Tu GTP-binding domain-containing protein 1-like, partial "	--	0.59	2e-24	YP_004432209	COG3369	Uncharacterized protein, contains Zn-finger domain of CDGSH type	S	Function unknown ;
AJAP14180	EVMFSAJAP14180 AJAPscaffold491:384438-387340(-) intraflagellar transport protein 172 homolog	--	0.28	2e-20	YP_003953226	COG0451	Nucleoside-diphosphate-sugar epimerase	M	Cell wall/membrane/envelope biogenesis ;
AJAP11365	EVMFSAJAP11365 AJAPscaffold359:39172-41593(-) uncharacterized protein LOC580673	--	0.49	8e-65	YP_003089611	COG3386	Sugar lactone lactonase YvrE	G	Carbohydrate transport and metabolism ;
AJAP05049	EVMFSAJAP05049 AJAPscaffold125:6859-21539(-)	--	0.5	1e-134	YP_183612	COG1224	DNA helicase TIP49, TBP-interacting protein	K	Transcription ;
AJAP21716	EVMFSAJAP21716 AJAPscaffold1023:221601-234121(-) heat shock factor protein 1 isoform X2	--	0.52	0	YP_005887871	COG4770	Acetyl/propionyl-CoA carboxylase, alpha subunit	I	Lipid transport and metabolism ;
AJAP09035	EVMFSAJAP09035 AJAPscaffold266:161179-167248(-)	--	0.37	4e-35	YP_001277242	COG0330	Regulator of protease activity HflC, stomatin/prohibitin superfamily	O	Posttranslational modification, protein turnover, chaperones ;
AJAP28984	EVMFSAJAP28984 AJAPscaffold2331:61238-61906(+) uncharacterized protein LOC584238 isoform X2	--	0.47	2e-59	NP_440860	COG1282	NAD/NADP transhydrogenase beta subunit	C	Energy production and conversion ;
AJAP15757	EVMFSAJAP15757 AJAPscaffold586:94137-112961(-) SNW domain-containing protein 1 isoform X2	--	0.44	0	YP_001210660	COG0326	Molecular chaperone, HSP90 family	O	Posttranslational modification, protein turnover, chaperones ;
AJAP29345	EVMFSAJAP29345 AJAPscaffold2484:36950-48168(+) hypothetical protein Esi_0020_0151	--	0.39	4e-84	YP_003550534	COG0508	Pyruvate/2-oxoglutarate dehydrogenase complex, dihydrolipoamide acyltransferase (E2) component	C	Energy production and conversion ;
AJAP18573	EVMFSAJAP18573 AJAPscaffold772:287417-302474(-) "fructose-2,6-bisphosphatase TIGAR B-like isoform X3 "	--	0.5	1e-112	YP_525028	COG0050	Translation elongation factor EF-Tu, a GTPase	J	Translation, ribosomal structure and biogenesis ;
AJAP12918	EVMFSAJAP12918 AJAPscaffold430:560231-566155(+) protein PRRC2C-like	--	0.27	3e-09	YP_003319433	COG1100	GTPase SAR1 family domain	R	General function prediction only ;
AJAP02393	EVMFSAJAP02393 AJAPscaffold50:806457-815445(-) sialidase-1	--	0.32	9e-39	YP_007202696	COG0240	Glycerol-3-phosphate dehydrogenase	C	Energy production and conversion ;
AJAP12898	EVMFSAJAP12898 AJAPscaffold429:540278-549569(+) Polyserase-2	--	0.56	0	YP_007511972	COG0281	Malic enzyme	C	Energy production and conversion ;
AJAP15111	EVMFSAJAP15111 AJAPscaffold546:87507-91196(-) E2/E3 hybrid ubiquitin-protein ligase UBE2O	--	0.38	1e-05	YP_003726673	COG0476	Molybdopterin or thiamine biosynthesis adenylyltransferase	H	Coenzyme transport and metabolism ;
AJAP18038	EVMFSAJAP18038 AJAPscaffold737:213507-217849(-) tyrosine-protein phosphatase non-receptor type 23	--	0.39	5e-53	YP_005842152	COG0638	20S proteasome, alpha and beta subunits	O	Posttranslational modification, protein turnover, chaperones ;
AJAP30113	EVMFSAJAP30113 AJAPscaffold2873:7582-11588(-) uncharacterized protein LOC102810139	--	0.42	9e-46	YP_004576948	COG1632	Ribosomal protein L15E	J	Translation, ribosomal structure and biogenesis ;
AJAP10935	EVMFSAJAP10935 AJAPscaffold342:71789-76282(-) SWI/SNF-related matrix-associated actin-dependent regulator of chromatin subfamily A containing DEAD/H box 1-like	--	0.27	2e-15	YP_007142062	COG0625	Glutathione S-transferase	O	Posttranslational modification, protein turnover, chaperones ;
AJAP02397	EVMFSAJAP02397 AJAPscaffold50:1014878-1017068(+)	--	0.56	3e-37	YP_001419174	COG1024	Enoyl-CoA hydratase/carnithine racemase	I	Lipid transport and metabolism ;
AJAP00675	EVMFSAJAP00675 AJAPscaffold13:267565-341310(+)	--	0.37	2e-31	YP_004907046	COG0300	Short-chain dehydrogenase	R	General function prediction only ;
AJAP17421	EVMFSAJAP17421 AJAPscaffold693:139638-145386(-) YEATS domain-containing protein 2	--	0.45	2e-10	NP_248196	COG2075	Ribosomal protein L24E	J	Translation, ribosomal structure and biogenesis ;
AJAP06082	EVMFSAJAP06082 AJAPscaffold157:103542-108107(-) "CPD photolyase, partial "	--	0.4	3e-27	YP_008431857	COG0102	Ribosomal protein L13	J	Translation, ribosomal structure and biogenesis ;
AJAP08890	EVMFSAJAP08890 AJAPscaffold259:352547-366361(+) uncharacterized protein LOC103868780	--	0.43	1e-176	YP_003088105	COG0438	Glycosyltransferase involved in cell wall bisynthesis	M	Cell wall/membrane/envelope biogenesis ;
AJAP04638	EVMFSAJAP04638 AJAPscaffold113:382654-448862(-)	--	0.36	1e-122	YP_004042468	COG0006	Xaa-Pro aminopeptidase	E	Amino acid transport and metabolism ;
AJAP02773	EVMFSAJAP02773 AJAPscaffold61:216098-222172(+) collagen alpha-1(X) chain	--	0.68	1e-161	YP_645157	COG1960	Acyl-CoA dehydrogenase related to the alkylation response protein AidB	I	Lipid transport and metabolism ;
AJAP10028	EVMFSAJAP10028 AJAPscaffold302:1003033-1007901(-) carboxypeptidase E-like	--	0.35	7e-43	YP_003514442	COG0451	Nucleoside-diphosphate-sugar epimerase	M	Cell wall/membrane/envelope biogenesis ;
AJAP03812	EVMFSAJAP03812 AJAPscaffold87:1217658-1222867(-) homeodomain protein Msx	--	0.52	6e-44	YP_003650076	COG0185	Ribosomal protein S19	J	Translation, ribosomal structure and biogenesis ;
AJAP22475	EVMFSAJAP22475 AJAPscaffold1100:206584-211702(-) tetratricopeptide repeat protein 40 isoform X6	--	0.34	2e-22	YP_007283075	COG1028	NAD(P)-dependent dehydrogenase, short-chain alcohol dehydrogenase family	IQR	Lipid transport and metabolism ; Secondary metabolites biosynthesis, transport and catabolism ; General function prediction only ;
AJAP11220	EVMFSAJAP11220 AJAPscaffold353:11309-13415(+) uncharacterized protein LOC105444533	--	0.62	3e-65	YP_001995139	COG0111	Phosphoglycerate dehydrogenase or related dehydrogenase	HR	Coenzyme transport and metabolism ; General function prediction only ;
AJAP10029	EVMFSAJAP10029 AJAPscaffold302:1017231-1027264(-) uncharacterized protein LOC102808919	--	0.33	3e-44	YP_003953226	COG0451	Nucleoside-diphosphate-sugar epimerase	M	Cell wall/membrane/envelope biogenesis ;
AJAP15868	EVMFSAJAP15868 AJAPscaffold594:90200-93980(+) THAP domain-containing protein 6-like	--	0.45	2e-40	YP_002880232	COG0596	Pimeloyl-ACP methyl ester carboxylesterase	HR	Coenzyme transport and metabolism ; General function prediction only ;
AJAP00341	EVMFSAJAP00341 AJAPscaffold6:2262775-2269500(-) extracellular signal-regulated kinase 2	--	0.54	6e-87	YP_004982260	COG1024	Enoyl-CoA hydratase/carnithine racemase	I	Lipid transport and metabolism ;
AJAP19995	EVMFSAJAP19995 AJAPscaffold873:417047-424730(+) gastrin-releasing peptide receptor-like	--	0.25	1e-12	NP_579722	COG0244	Ribosomal protein L10	J	Translation, ribosomal structure and biogenesis ;
AJAP25715	EVMFSAJAP25715 AJAPscaffold1524:9516-65221(-)	--	0.25	2e-14	YP_001547522	COG3831	WGR domain, predicted DNA-binding domain in MolR	K	Transcription ;
AJAP22231	EVMFSAJAP22231 AJAPscaffold1076:56315-58344(+) tenascin isoform X1	--	0.45	7e-21	YP_002492031	COG3255	Putative sterol carrier protein	I	Lipid transport and metabolism ;
AJAP07719	EVMFSAJAP07719 AJAPscaffold218:692598-702033(+) actin-related protein 2/3 complex subunit 2	--	0.35	6e-43	YP_008797523	COG0639	Diadenosine tetraphosphatase ApaH/serine/threonine protein phosphatase, PP2A family	T	Signal transduction mechanisms ;
AJAP23549	EVMFSAJAP23549 AJAPscaffold1228:96861-101316(+) protein NEDD1 isoform X1	--	0.28	3e-09	YP_007118813	COG5126	Ca2+-binding protein, EF-hand superfamily	T	Signal transduction mechanisms ;
AJAP01534	EVMFSAJAP01534 AJAPscaffold30:658364-666087(-) glycoprotein 3-alpha-L-fucosyltransferase A-like	--	0.5	1e-49	YP_001101039	COG0678	Peroxiredoxin	O	Posttranslational modification, protein turnover, chaperones ;
AJAP12708	EVMFSAJAP12708 AJAPscaffold420:1982388-1986217(+) ubiquitin-like modifier-activating enzyme 5	--	0.46	1e-42	YP_662671	COG0308	Aminopeptidase N	E	Amino acid transport and metabolism ;
AJAP26529	EVMFSAJAP26529 AJAPscaffold1672:166413-167281(-) uncharacterized protein LOC100893587	--	0.29	2e-15	YP_007468115	COG0699	Replication fork clamp-binding protein CrfC (dynamin-like GTPase family)	L	Replication, recombination and repair ;
AJAP06109	EVMFSAJAP06109 AJAPscaffold158:72518-83440(+) filamin-B	--	0.62	1e-178	YP_002287123	COG0183	Acetyl-CoA acetyltransferase	I	Lipid transport and metabolism ;
AJAP12645	EVMFSAJAP12645 AJAPscaffold419:863567-867833(-) E3 ubiquitin-protein ligase TRIP12 isoform X2	--	0.48	2e-85	NP_253125	COG1960	Acyl-CoA dehydrogenase related to the alkylation response protein AidB	I	Lipid transport and metabolism ;
AJAP08096	EVMFSAJAP08096 AJAPscaffold228:1212527-1226310(+)	--	0.27	2e-22	YP_007313945	COG1018	Ferredoxin-NADP reductase	C	Energy production and conversion ;
AJAP13089	EVMFSAJAP13089 AJAPscaffold437:163096-169501(+)	--	0.38	4e-13	YP_001030947	COG2007	Ribosomal protein S8E	J	Translation, ribosomal structure and biogenesis ;
AJAP12873	EVMFSAJAP12873 AJAPscaffold428:352544-367808(-) carbamoyl-phosphate synthase	--	0.4	3e-85	YP_005442690	COG4284	UDP-N-acetylglucosamine pyrophosphorylase	G	Carbohydrate transport and metabolism ;
AJAP18250	EVMFSAJAP18250 AJAPscaffold750:53559-70120(+) PH-interacting protein isoform X1	--	0.58	0	YP_007056511	COG1003	Glycine cleavage system protein P (pyridoxal-binding), C-terminal domain	E	Amino acid transport and metabolism ;
AJAP22277	EVMFSAJAP22277 AJAPscaffold1080:124027-135749(+) "suppressor of SWI4 1 homolog, partial "	--	0.69	0	YP_003147226	COG1062	Zn-dependent alcohol dehydrogenase	R	General function prediction only ;
AJAP05748	EVMFSAJAP05748 AJAPscaffold145:577154-579616(-) transmembrane protein 177-like isoform X2	--	0.26	1e-09	YP_004117314	COG5048	FOG: Zn-finger	R	General function prediction only ;
AJAP04171	EVMFSAJAP04171 AJAPscaffold99:372912-387103(-) tyrosine-protein phosphatase non-receptor type 13	--	0.3	9e-17	YP_004291629	COG1223	Predicted ATPase, AAA+ superfamily	R	General function prediction only ;
AJAP19776	EVMFSAJAP19776 AJAPscaffold858:76484-83563(-) predicted protein	--	0.53	1e-122	YP_268324	COG1071	TPP-dependent pyruvate or acetoin dehydrogenase subunit alpha	C	Energy production and conversion ;
AJAP10852	EVMFSAJAP10852 AJAPscaffold337:1082985-1087124(+) "aspartate aminotransferase, cytoplasmic "	--	0.42	6e-10	YP_003207006	COG0724	RNA recognition motif (RRM) domain	J	Translation, ribosomal structure and biogenesis ;
AJAP03474	EVMFSAJAP03474 AJAPscaffold78:629865-636343(+)	--	0.56	1e-118	YP_003290465	COG0407	Uroporphyrinogen-III decarboxylase	H	Coenzyme transport and metabolism ;
AJAP23269	EVMFSAJAP23269 AJAPscaffold1198:2556-38265(+) uncharacterized protein KIAA1109	--	0.42	1e-121	YP_008970584	COG0044	Dihydroorotase or related cyclic amidohydrolase	F	Nucleotide transport and metabolism ;
AJAP13708	EVMFSAJAP13708 AJAPscaffold468:79048-92210(+) thyroid hormone receptor isoform X1	--	0.38	6e-47	YP_008149897	COG1028	NAD(P)-dependent dehydrogenase, short-chain alcohol dehydrogenase family	IQR	Lipid transport and metabolism ; Secondary metabolites biosynthesis, transport and catabolism ; General function prediction only ;
AJAP27405	EVMFSAJAP27405 AJAPscaffold1863:78681-86210(+) uncharacterized threonine-rich GPI-anchored glycoprotein PJ4664.02-like	--	0.48	1e-134	NP_253125	COG1960	Acyl-CoA dehydrogenase related to the alkylation response protein AidB	I	Lipid transport and metabolism ;
AJAP11973	EVMFSAJAP11973 AJAPscaffold388:429930-430532(-) "unnamed protein product, partial "	--	0.49	4e-29	YP_165316	COG0443	Molecular chaperone DnaK (HSP70)	O	Posttranslational modification, protein turnover, chaperones ;
AJAP24981	EVMFSAJAP24981 AJAPscaffold1406:131893-144873(-) histone acetyltransferase type B catalytic subunit	--	0.34	8e-14	YP_007065160	COG3903	Predicted ATPase	R	General function prediction only ;
AJAP09399	EVMFSAJAP09399 AJAPscaffold277:90366-96836(-)	--	0.54	5e-38	YP_003290100	COG0251	Enamine deaminase RidA, house cleaning of reactive enamine intermediates, YjgF/YER057c/UK114 family	V	Defense mechanisms ;
AJAP25849	EVMFSAJAP25849 AJAPscaffold1544:63892-68395(-)	--	0.53	1e-110	YP_006721803	COG0462	Phosphoribosylpyrophosphate synthetase	FE	Nucleotide transport and metabolism ; Amino acid transport and metabolism ;
AJAP25528	EVMFSAJAP25528 AJAPscaffold1492:233224-242181(-) "N-alpha-acetyltransferase 25, NatB auxiliary subunit-like "	--	0.23	1e-06	YP_003511336	COG5635	Predicted NTPase, NACHT family domain	T	Signal transduction mechanisms ;
AJAP08763	EVMFSAJAP08763 AJAPscaffold254:304868-319383(+) "uncharacterized protein LOC105446860, partial "	--	0.57	1e-163	YP_007778547	COG0138	AICAR transformylase/IMP cyclohydrolase PurH	F	Nucleotide transport and metabolism ;
AJAP11310	EVMFSAJAP11310 AJAPscaffold357:180363-185419(+)	--	0.38	2e-45	YP_003901241	COG0638	20S proteasome, alpha and beta subunits	O	Posttranslational modification, protein turnover, chaperones ;
AJAP06320	EVMFSAJAP06320 AJAPscaffold164:467270-469403(+) probable isocitrate dehydrogenase	--	0.38	5e-49	YP_003098290	COG0673	Predicted dehydrogenase	R	General function prediction only ;
AJAP04474	EVMFSAJAP04474 AJAPscaffold108:64204-101453(+) uncharacterized protein LOC101730913	--	0.21	1e-11	YP_004340643	COG1109	Phosphomannomutase	G	Carbohydrate transport and metabolism ;
AJAP17418	EVMFSAJAP17418 AJAPscaffold693:50491-58322(-) rap guanine nucleotide exchange factor 4-like	--	0.26	8e-16	YP_005034671	COG4403	Lantibiotic modifying enzyme	V	Defense mechanisms ;
AJAP03083	EVMFSAJAP03083 AJAPscaffold68:1030583-1040073(-)	--	0.49	2e-43	YP_006406163	COG0662	Mannose-6-phosphate isomerase, cupin superfamily	G	Carbohydrate transport and metabolism ;
AJAP22787	EVMFSAJAP22787 AJAPscaffold1136:231662-252357(+) hypothetical protein LOTGIDRAFT_218809	--	0.3	1e-35	YP_007163236	COG2319	WD40 repeat	R	General function prediction only ;
AJAP14012	EVMFSAJAP14012 AJAPscaffold481:177337-190689(-) glycoprotein 3-alpha-L-fucosyltransferase A-like	--	0.32	3e-25	YP_008431664	COG1100	GTPase SAR1 family domain	R	General function prediction only ;
AJAP07278	EVMFSAJAP07278 AJAPscaffold201:178752-205012(-) LOW QUALITY PROTEIN: eukaryotic peptide chain release factor subunit 1	--	0.27	1e-30	YP_008974659	COG2175	Taurine dioxygenase, alpha-ketoglutarate-dependent	Q	Secondary metabolites biosynthesis, transport and catabolism ;
AJAP26420	EVMFSAJAP26420 AJAPscaffold1653:32277-33758(-) "CMP-N-acetylneuraminate-poly-alpha-2, 8-sialyltransferase-like "	--	0.46	4e-17	YP_001740129	COG0760	Parvulin-like peptidyl-prolyl isomerase	O	Posttranslational modification, protein turnover, chaperones ;
AJAP26236	EVMFSAJAP26236 AJAPscaffold1621:73908-81780(-) pol-like protein	--	0.31	2e-71	YP_006408452	COG1960	Acyl-CoA dehydrogenase related to the alkylation response protein AidB	I	Lipid transport and metabolism ;
AJAP22477	EVMFSAJAP22477 AJAPscaffold1100:222748-226464(-)	--	0.43	1e-28	YP_004982353	COG1028	NAD(P)-dependent dehydrogenase, short-chain alcohol dehydrogenase family	IQR	Lipid transport and metabolism ; Secondary metabolites biosynthesis, transport and catabolism ; General function prediction only ;
AJAP26020	EVMFSAJAP26020 AJAPscaffold1576:1988-18052(+) hypothetical protein CAPTEDRAFT_189813	--	0.37	6e-49	YP_007562482	COG0596	Pimeloyl-ACP methyl ester carboxylesterase	HR	Coenzyme transport and metabolism ; General function prediction only ;
AJAP03204	EVMFSAJAP03204 AJAPscaffold71:1248395-1259357(+) uncharacterized protein LOC102083163 isoform X1	--	0.34	5e-14	YP_003268140	COG3170	Tfp pilus assembly protein FimV	NW	Cell motility ; Extracellular structures ;
AJAP23437	EVMFSAJAP23437 AJAPscaffold1216:131550-149439(+) peptidyl-prolyl cis-trans isomerase FKBP4	--	0.27	4e-09	YP_004430219	COG1100	GTPase SAR1 family domain	R	General function prediction only ;
AJAP18040	EVMFSAJAP18040 AJAPscaffold737:227130-239422(-) uncharacterized protein LOC105345235	--	0.63	0	YP_005847710	COG0114	Fumarate hydratase class II	C	Energy production and conversion ;
AJAP07171	EVMFSAJAP07171 AJAPscaffold197:81466-106372(-) protein RER1	--	0.47	1e-126	YP_004054922	COG0654	2-polyprenyl-6-methoxyphenol hydroxylase and related FAD-dependent oxidoreductases	HC	Coenzyme transport and metabolism ; Energy production and conversion ;
AJAP18609	EVMFSAJAP18609 AJAPscaffold774:285360-294276(-) uncharacterized protein LOC100889145	--	0.46	3e-83	YP_006408189	COG0656	Aldo/keto reductase, related to diketogulonate reductase	Q	Secondary metabolites biosynthesis, transport and catabolism ;
AJAP18615	EVMFSAJAP18615 AJAPscaffold775:73451-92997(+) hypothetical protein BRAFLDRAFT_63324	--	0.3	3e-85	YP_005846047	COG1022	Long-chain acyl-CoA synthetase (AMP-forming)	I	Lipid transport and metabolism ;
AJAP00484	EVMFSAJAP00484 AJAPscaffold9:819783-825192(+) ladderlectin-like	--	0.55	1e-145	NP_970501	COG0626	Cystathionine beta-lyase/cystathionine gamma-synthase	E	Amino acid transport and metabolism ;
AJAP27984	EVMFSAJAP27984 AJAPscaffold2016:48880-54774(+) R3H domain-containing protein 4	--	0.37	7e-06	YP_008872203	COG0724	RNA recognition motif (RRM) domain	J	Translation, ribosomal structure and biogenesis ;
AJAP17229	EVMFSAJAP17229 AJAPscaffold679:172716-182576(+) Transposon Ty3-I Gag-Pol polyprotein	--	0.51	1e-129	NP_251857	COG1932	Phosphoserine aminotransferase	HE	Coenzyme transport and metabolism ; Amino acid transport and metabolism ;
AJAP05832	EVMFSAJAP05832 AJAPscaffold148:625576-636463(+)	--	0.26	1e-24	YP_003654054	COG0624	Acetylornithine deacetylase/Succinyl-diaminopimelate desuccinylase or related deacylase	E	Amino acid transport and metabolism ;
AJAP06010	EVMFSAJAP06010 AJAPscaffold154:593266-601310(-) zinc metalloproteinase nas-13-like	--	0.27	1e-28	YP_004316732	COG1024	Enoyl-CoA hydratase/carnithine racemase	I	Lipid transport and metabolism ;
AJAP10282	EVMFSAJAP10282 AJAPscaffold313:750398-754598(+) E3 ubiquitin-protein ligase RNF169-like	--	0.32	4e-40	YP_007038919	COG1028	NAD(P)-dependent dehydrogenase, short-chain alcohol dehydrogenase family	IQR	Lipid transport and metabolism ; Secondary metabolites biosynthesis, transport and catabolism ; General function prediction only ;
AJAP07978	EVMFSAJAP07978 AJAPscaffold225:469447-493015(+) tetratricopeptide repeat protein 1	--	0.51	0	NP_243491	COG1038	Pyruvate carboxylase	C	Energy production and conversion ;
AJAP06771	EVMFSAJAP06771 AJAPscaffold179:369199-374079(+)	--	0.51	4e-79	YP_003669431	COG0090	Ribosomal protein L2	J	Translation, ribosomal structure and biogenesis ;
AJAP08881	EVMFSAJAP08881 AJAPscaffold259:55886-62806(+) uncharacterized protein LOC100894089 isoform X3	--	0.42	3e-80	YP_003716993	COG2130	NADPH-dependent curcumin reductase CurA	QR	Secondary metabolites biosynthesis, transport and catabolism ; General function prediction only ;
AJAP22211	EVMFSAJAP22211 AJAPscaffold1074:29074-43454(-) ATP-binding cassette sub-family F member 1	--	0.42	5e-61	YP_004388888	COG0508	Pyruvate/2-oxoglutarate dehydrogenase complex, dihydrolipoamide acyltransferase (E2) component	C	Energy production and conversion ;
AJAP03179	EVMFSAJAP03179 AJAPscaffold71:484931-493985(-)	--	0.28	2e-26	YP_001864889	COG2319	WD40 repeat	R	General function prediction only ;
AJAP22620	EVMFSAJAP22620 AJAPscaffold1116:41698-48610(-) Ficolin-2	--	0.31	5e-37	YP_001697480	COG0665	Glycine/D-amino acid oxidase (deaminating)	E	Amino acid transport and metabolism ;
AJAP04306	EVMFSAJAP04306 AJAPscaffold102:576764-578187(+) cholesterol 24-hydroxylase	--	0.28	1e-11	YP_003709312	COG4221	NADP-dependent 3-hydroxy acid dehydrogenase YdfG	C	Energy production and conversion ;
AJAP11634	EVMFSAJAP11634 AJAPscaffold372:19398-32983(+)	--	0.46	0	YP_008432307	COG1222	ATP-dependent 26S proteasome regulatory subunit	O	Posttranslational modification, protein turnover, chaperones ;
AJAP11240	EVMFSAJAP11240 AJAPscaffold354:645308-650232(-) ATP-binding cassette sub-family F member 2	--	0.28	6e-05	YP_008054898	COG1308	Transcription factor homologous to NACalpha-BTF3	K	Transcription ;
AJAP20636	EVMFSAJAP20636 AJAPscaffold932:244372-247265(+) exosome complex component CSL4-like	--	0.39	2e-24	YP_001561920	COG0386	Glutathione peroxidase, house-cleaning role in reducing lipid peroxides	VI	Defense mechanisms ; Lipid transport and metabolism ;
AJAP25444	EVMFSAJAP25444 AJAPscaffold1482:85601-93638(+) "uncharacterized protein LOC763830, partial "	--	0.32	1e-22	YP_008431664	COG1100	GTPase SAR1 family domain	R	General function prediction only ;
AJAP17383	EVMFSAJAP17383 AJAPscaffold691:126515-130500(+) "ADP,ATP carrier protein "	--	0.79	6e-72	YP_527469	COG2025	Electron transfer flavoprotein, alpha subunit	C	Energy production and conversion ;
AJAP22109	EVMFSAJAP22109 AJAPscaffold1063:66129-72725(+) uncharacterized protein LOC588758	--	0.28	1e-17	YP_005068104	COG2931	Ca2+-binding protein, RTX toxin-related	Q	Secondary metabolites biosynthesis, transport and catabolism ;
AJAP14054	EVMFSAJAP14054 AJAPscaffold483:382331-383738(-)	--	0.33	9e-46	YP_007422843	COG0604	NADPH:quinone reductase or related Zn-dependent oxidoreductase	CR	Energy production and conversion ; General function prediction only ;
AJAP05553	EVMFSAJAP05553 AJAPscaffold140:69054-73847(-) nose resistant to fluoxetine protein 6	--	0.54	3e-29	YP_001545943	COG0545	FKBP-type peptidyl-prolyl cis-trans isomerase	O	Posttranslational modification, protein turnover, chaperones ;
AJAP23213	EVMFSAJAP23213 AJAPscaffold1191:99318-116520(-) short-chain collagen C4	--	0.28	5e-72	YP_008797149	COG1287	Asparagine N-glycosylation enzyme, membrane subunit Stt3	O	Posttranslational modification, protein turnover, chaperones ;
AJAP01903	EVMFSAJAP01903 AJAPscaffold39:432562-434759(-)	--	0.49	1e-28	NP_147174	COG0094	Ribosomal protein L5	J	Translation, ribosomal structure and biogenesis ;
AJAP10185	EVMFSAJAP10185 AJAPscaffold310:461231-466542(+)	--	0.35	9e-09	YP_503875	COG0724	RNA recognition motif (RRM) domain	J	Translation, ribosomal structure and biogenesis ;
AJAP13178	EVMFSAJAP13178 AJAPscaffold441:945239-955479(-) "succinyl-CoA ligase subunit alpha, mitochondrial "	--	0.41	1e-132	YP_004576314	COG0459	Chaperonin GroEL (HSP60 family)	O	Posttranslational modification, protein turnover, chaperones ;
AJAP14306	EVMFSAJAP14306 AJAPscaffold501:166472-170647(-)	--	0.47	2e-93	YP_007207029	COG0179	2-keto-4-pentenoate hydratase/2-oxohepta-3-ene-1,7-dioic acid hydratase (catechol pathway)	Q	Secondary metabolites biosynthesis, transport and catabolism ;
AJAP05789	EVMFSAJAP05789 AJAPscaffold147:203774-216242(+)	--	0.53	1e-134	YP_001837480	COG1960	Acyl-CoA dehydrogenase related to the alkylation response protein AidB	I	Lipid transport and metabolism ;
AJAP20450	EVMFSAJAP20450 AJAPscaffold915:108837-168404(+) fibrinogen-like protein A	--	0.49	4e-05	YP_004343082	COG0484	DnaJ-class molecular chaperone with C-terminal Zn finger domain	O	Posttranslational modification, protein turnover, chaperones ;
AJAP27359	EVMFSAJAP27359 AJAPscaffold1854:65525-86025(-) uncharacterized protein LOC578978 isoform X10	--	0.32	1e-125	YP_008088579	COG0383	Alpha-mannosidase	G	Carbohydrate transport and metabolism ;
AJAP00404	EVMFSAJAP00404 AJAPscaffold7:1360224-1362877(-) receptor-type tyrosine-protein phosphatase F	--	0.68	1e-57	YP_003301587	COG1960	Acyl-CoA dehydrogenase related to the alkylation response protein AidB	I	Lipid transport and metabolism ;
AJAP11708	EVMFSAJAP11708 AJAPscaffold376:75383-82108(-) Kazal-type serine proteinase inhibitor 1	--	0.29	8e-07	YP_504536	COG4870	Cysteine protease, C1A family	O	Posttranslational modification, protein turnover, chaperones ;
AJAP04635	EVMFSAJAP04635 AJAPscaffold113:333848-342454(+) prominin-1-A	--	0.5	1e-111	YP_007162524	COG0408	Coproporphyrinogen III oxidase	H	Coenzyme transport and metabolism ;
AJAP03200	EVMFSAJAP03200 AJAPscaffold71:1105934-1117304(+) inosine-uridine preferring nucleoside hydrolase-like	--	0.37	2e-47	YP_006766379	COG0443	Molecular chaperone DnaK (HSP70)	O	Posttranslational modification, protein turnover, chaperones ;
AJAP00795	EVMFSAJAP00795 AJAPscaffold15:664682-668549(-)	--	0.33	1e-11	YP_008156170	COG5337	Spore coat protein CotH	M	Cell wall/membrane/envelope biogenesis ;
AJAP07970	EVMFSAJAP07970 AJAPscaffold225:288864-292443(+) putative nuclease HARBI1	--	0.31	7e-17	YP_503233	COG0457	Tetratricopeptide (TPR) repeat	R	General function prediction only ;
AJAP02820	EVMFSAJAP02820 AJAPscaffold62:425115-438087(-) LOW QUALITY PROTEIN: anthrax toxin receptor 1	--	0.29	5e-09	YP_001424503	COG0724	RNA recognition motif (RRM) domain	J	Translation, ribosomal structure and biogenesis ;
AJAP10053	EVMFSAJAP10053 AJAPscaffold305:32919-34838(+) hypothetical protein CAPTEDRAFT_18667	--	0.25	3e-24	YP_630524	COG2124	Cytochrome P450	QV	Secondary metabolites biosynthesis, transport and catabolism ; Defense mechanisms ;
AJAP14886	EVMFSAJAP14886 AJAPscaffold534:252393-262201(+) alkylated DNA repair protein alkB homolog 1-like	--	0.55	0	YP_003551989	COG2440	Ferredoxin-like protein FixX	C	Energy production and conversion ;
AJAP23006	EVMFSAJAP23006 AJAPscaffold1166:225972-234686(+) P2X purinoceptor 7-like	--	0.24	3e-06	YP_005605833	COG4249	Uncharacterized protein, contains caspase domain	R	General function prediction only ;
AJAP27615	EVMFSAJAP27615 AJAPscaffold1923:46077-53581(-) "receptor tyrosine-protein kinase erbB-4-like, partial "	--	0.4	4e-53	NP_950686	COG2240	Pyridoxal/pyridoxine/pyridoxamine kinase	H	Coenzyme transport and metabolism ;
AJAP21096	EVMFSAJAP21096 AJAPscaffold969:240308-243640(-) uncharacterized protein LOC105438555	--	0.5	8e-49	YP_659647	COG0156	7-keto-8-aminopelargonate synthetase or related enzyme	H	Coenzyme transport and metabolism ;
AJAP21938	EVMFSAJAP21938 AJAPscaffold1043:429505-436259(+) uncharacterized protein LOC105441796	--	0.55	3e-21	YP_001435553	COG0089	Ribosomal protein L23	J	Translation, ribosomal structure and biogenesis ;
AJAP01146	EVMFSAJAP01146 AJAPscaffold22:719309-730195(+) "acetyl-CoA acetyltransferase, mitochondrial-like "	--	0.34	8e-32	YP_004101794	COG1196	Chromosome segregation ATPase	D	Cell cycle control, cell division, chromosome partitioning ;
AJAP08440	EVMFSAJAP08440 AJAPscaffold240:397382-400288(-) hepatic lectin-like	--	0.37	1e-16	YP_007562294	COG0235	Ribulose-5-phosphate 4-epimerase/Fuculose-1-phosphate aldolase	G	Carbohydrate transport and metabolism ;
AJAP17615	EVMFSAJAP17615 AJAPscaffold710:63361-66173(-)	--	0.32	4e-11	NP_126076	COG2451	Ribosomal protein L35AE/L33A	J	Translation, ribosomal structure and biogenesis ;
AJAP24952	EVMFSAJAP24952 AJAPscaffold1401:98338-114018(+) "SH2 domain-containing protein 4A-like, partial "	--	0.46	1e-134	YP_008156711	COG0160	4-aminobutyrate aminotransferase or related aminotransferase	E	Amino acid transport and metabolism ;
AJAP19836	EVMFSAJAP19836 AJAPscaffold863:280496-309760(-) hypothetical protein CB1_000757012	--	0.45	2e-91	YP_004004442	COG2016	Predicted ribosome-associated RNA-binding protein Tma20, contains PUA domain	J	Translation, ribosomal structure and biogenesis ;
AJAP03017	EVMFSAJAP03017 AJAPscaffold67:34649-36925(+) "uncharacterized protein LOC102806175, partial "	--	0.31	6e-30	YP_004781585	COG0622	Predicted phosphodiesterase	R	General function prediction only ;
AJAP21504	EVMFSAJAP21504 AJAPscaffold1005:28947-38224(-) "enoyl-CoA hydratase domain-containing protein 3, mitochondrial-like "	--	0.36	2e-11	YP_003482938	COG2004	Ribosomal protein S24E	J	Translation, ribosomal structure and biogenesis ;
AJAP26975	EVMFSAJAP26975 AJAPscaffold1762:122993-140695(+) hypothetical protein LOTGIDRAFT_210330	--	0.52	1e-142	NP_253125	COG1960	Acyl-CoA dehydrogenase related to the alkylation response protein AidB	I	Lipid transport and metabolism ;
AJAP10570	EVMFSAJAP10570 AJAPscaffold326:285136-302894(+) small G protein signaling modulator 1	--	0.45	1e-111	YP_004508781	COG0012	Ribosome-binding ATPase YchF, GTP1/OBG family	J	Translation, ribosomal structure and biogenesis ;
AJAP00582	EVMFSAJAP00582 AJAPscaffold11:657741-667811(-)	--	0.36	2e-27	YP_436469	COG3268	Uncharacterized conserved protein, related to short-chain dehydrogenases	S	Function unknown ;
AJAP00452	EVMFSAJAP00452 AJAPscaffold9:125906-133665(+) uncharacterized protein LOC105444385	--	0.43	2e-55	YP_003803120	COG3142	Copper homeostasis protein CutC	P	Inorganic ion transport and metabolism ;
AJAP23143	EVMFSAJAP23143 AJAPscaffold1183:101957-106613(-) SWI/SNF complex subunit SMARCC2 isoform X4	--	0.35	2e-06	YP_006545918	COG0724	RNA recognition motif (RRM) domain	J	Translation, ribosomal structure and biogenesis ;
AJAP19047	EVMFSAJAP19047 AJAPscaffold804:62641-79781(-) hypothetical protein BRAFLDRAFT_221740	--	0.42	0	YP_006372428	COG0567	2-oxoglutarate dehydrogenase complex, dehydrogenase (E1) component, and related enzymes	C	Energy production and conversion ;
AJAP00274	EVMFSAJAP00274 AJAPscaffold5:1012326-1031165(+) uncharacterized protein LOC105338278	--	0.28	2e-06	YP_008154472	COG3055	N-acetylneuraminic acid mutarotase	M	Cell wall/membrane/envelope biogenesis ;
AJAP03231	EVMFSAJAP03231 AJAPscaffold72:658287-673731(-) radial spoke head protein 3 homolog isoform X1	--	0.33	2e-11	YP_005070093	COG0515	Serine/threonine protein kinase	T	Signal transduction mechanisms ;
AJAP09097	EVMFSAJAP09097 AJAPscaffold268:315580-317919(-) cyclin E	--	0.44	4e-42	YP_001527202	COG0576	Molecular chaperone GrpE (heat shock protein)	O	Posttranslational modification, protein turnover, chaperones ;
AJAP26794	EVMFSAJAP26794 AJAPscaffold1721:60918-66662(+) uncharacterized protein LOC752507	--	0.38	7e-39	YP_007175511	COG0638	20S proteasome, alpha and beta subunits	O	Posttranslational modification, protein turnover, chaperones ;
AJAP14742	EVMFSAJAP14742 AJAPscaffold526:104508-113640(-)	--	0.41	9e-82	YP_645721	COG1304	FMN-dependent dehydrogenase, includes L-lactate dehydrogenase and type II isopentenyl diphosphate isomerase	CIR	Energy production and conversion ; Lipid transport and metabolism ; General function prediction only ;
AJAP09867	EVMFSAJAP09867 AJAPscaffold296:437491-438460(-) mitochondrial enolase superfamily member 1	--	0.55	1e-31	YP_003692972	COG3474	Cytochrome c2	C	Energy production and conversion ;
AJAP25865	EVMFSAJAP25865 AJAPscaffold1547:145570-160755(+)	--	0.46	1e-146	YP_003319920	COG0696	Phosphoglycerate mutase (BPG-independent, AlkP superfamily)	G	Carbohydrate transport and metabolism ;
AJAP01257	EVMFSAJAP01257 AJAPscaffold24:599262-613589(+) AF4/FMR2 family member 3	--	0.42	1e-123	YP_001817512	COG0160	4-aminobutyrate aminotransferase or related aminotransferase	E	Amino acid transport and metabolism ;
AJAP01515	EVMFSAJAP01515 AJAPscaffold30:76859-95743(-)	--	0.48	1e-109	YP_003825924	COG0626	Cystathionine beta-lyase/cystathionine gamma-synthase	E	Amino acid transport and metabolism ;
AJAP02731	EVMFSAJAP02731 AJAPscaffold59:716552-723342(+)	--	0.37	3e-22	YP_004316732	COG1024	Enoyl-CoA hydratase/carnithine racemase	I	Lipid transport and metabolism ;
AJAP00887	EVMFSAJAP00887 AJAPscaffold17:841617-842066(-) zinc metalloproteinase nas-13-like	--	0.48	6e-32	YP_003512646	COG1804	Crotonobetainyl-CoA:carnitine CoA-transferase CaiB and related acyl-CoA transferases	I	Lipid transport and metabolism ;
AJAP00451	EVMFSAJAP00451 AJAPscaffold9:117434-123766(-) "fibrinogen-like protein 1, partial "	--	0.45	5e-48	YP_008489080	COG0325	Uncharacterized pyridoxal phosphate-containing protein, affects Ilv metabolism, UPF0001 family	R	General function prediction only ;
AJAP02992	EVMFSAJAP02992 AJAPscaffold66:479852-482912(+) pregnancy zone protein	--	0.38	4e-19	YP_008797956	COG5078	Ubiquitin-protein ligase	O	Posttranslational modification, protein turnover, chaperones ;
AJAP12796	EVMFSAJAP12796 AJAPscaffold424:492449-513034(-)	--	0.33	8e-37	NP_579558	COG1078	HD superfamily phosphohydrolase	R	General function prediction only ;
AJAP23018	EVMFSAJAP23018 AJAPscaffold1167:146494-160940(-) LOW QUALITY PROTEIN: A disintegrin and metalloproteinase with thrombospondin motifs 7	--	0.5	1e-157	YP_001679678	COG0365	Acyl-coenzyme A synthetase/AMP-(fatty) acid ligase	I	Lipid transport and metabolism ;
AJAP28046	EVMFSAJAP28046 AJAPscaffold2037:27814-41579(+)	--	0.28	5e-62	YP_007143758	COG4178	ABC-type uncharacterized transport system, permease and ATPase components	R	General function prediction only ;
AJAP07014	EVMFSAJAP07014 AJAPscaffold188:953375-961375(+) protein APCDD1 isoform X2	--	0.53	4e-06	YP_005593861	COG0666	Ankyrin repeat	T	Signal transduction mechanisms ;
AJAP25075	EVMFSAJAP25075 AJAPscaffold1424:37655-42604(+) ras-related protein Rab-6A isoform X1	--	0.33	2e-09	YP_007071707	COG0456	Ribosomal protein S18 acetylase RimI and related acetyltransferases	J	Translation, ribosomal structure and biogenesis ;
AJAP11515	EVMFSAJAP11515 AJAPscaffold365:191835-199654(-) adenosine 3-phospho 5-phosphosulfate transporter 2-like	--	0.49	2e-96	YP_003798170	COG0021	Transketolase	G	Carbohydrate transport and metabolism ;
AJAP07582	EVMFSAJAP07582 AJAPscaffold214:222916-225262(-)	--	0.44	1e-34	YP_003726471	COG0480	Translation elongation factor EF-G, a GTPase	J	Translation, ribosomal structure and biogenesis ;
AJAP15991	EVMFSAJAP15991 AJAPscaffold601:216728-223085(-)	--	0.37	7e-44	YP_008149897	COG1028	NAD(P)-dependent dehydrogenase, short-chain alcohol dehydrogenase family	IQR	Lipid transport and metabolism ; Secondary metabolites biosynthesis, transport and catabolism ; General function prediction only ;
AJAP02357	EVMFSAJAP02357 AJAPscaffold50:31016-37776(+)	--	0.52	1e-143	NP_253125	COG1960	Acyl-CoA dehydrogenase related to the alkylation response protein AidB	I	Lipid transport and metabolism ;
AJAP08715	EVMFSAJAP08715 AJAPscaffold251:449229-454114(-)	--	0.32	3e-24	YP_008154134	COG0462	Phosphoribosylpyrophosphate synthetase	FE	Nucleotide transport and metabolism ; Amino acid transport and metabolism ;
AJAP10667	EVMFSAJAP10667 AJAPscaffold329:481107-494421(+) hypothetical protein BRAFLDRAFT_104456	--	0.4	1e-100	YP_003548613	COG1070	Sugar (pentulose or hexulose) kinase	G	Carbohydrate transport and metabolism ;
AJAP25483	EVMFSAJAP25483 AJAPscaffold1489:37762-44220(+) uncharacterized protein LOC100889290	--	0.61	1e-156	YP_003145567	COG2159	Predicted metal-dependent hydrolase, TIM-barrel fold	R	General function prediction only ;
AJAP00545	EVMFSAJAP00545 AJAPscaffold10:1161126-1214373(+) spastin-like	--	0.31	1e-112	YP_002727232	COG0666	Ankyrin repeat	T	Signal transduction mechanisms ;
AJAP21933	EVMFSAJAP21933 AJAPscaffold1043:310586-311818(+) uncharacterized protein LOC100889338	--	0.36	1e-13	YP_003435189	COG0469	Pyruvate kinase	G	Carbohydrate transport and metabolism ;
AJAP20633	EVMFSAJAP20633 AJAPscaffold932:112233-125922(-) scaffolding protein	--	0.52	1e-151	YP_003324086	COG0579	L-2-hydroxyglutarate oxidase LhgO	G	Carbohydrate transport and metabolism ;
AJAP03683	EVMFSAJAP03683 AJAPscaffold84:298567-320163(-) glutathione S-transferase-like	--	0.25	3e-31	YP_001916194	COG0187	DNA gyrase/topoisomerase IV, subunit B	L	Replication, recombination and repair ;
AJAP13772	EVMFSAJAP13772 AJAPscaffold471:172312-180130(-) hypothetical protein LOTGIDRAFT_221202	--	0.36	1e-57	YP_002428508	COG1498	RNA processing factor Prp31, contains Nop domain	J	Translation, ribosomal structure and biogenesis ;
AJAP03020	EVMFSAJAP03020 AJAPscaffold67:96906-102366(-)	--	0.3	1e-09	YP_001697480	COG0665	Glycine/D-amino acid oxidase (deaminating)	E	Amino acid transport and metabolism ;
AJAP04490	EVMFSAJAP04490 AJAPscaffold108:306014-308741(-) Carboxy-terminal kinesin 2	--	0.7	2e-88	YP_005845938	COG4992	Acetylornithine/succinyldiaminopimelate/putrescine aminotransferase	E	Amino acid transport and metabolism ;
AJAP11415	EVMFSAJAP11415 AJAPscaffold361:300980-304832(-) centrosome-associated protein CEP250 isoform X4	--	0.77	3e-29	YP_004089966	COG5272	Ubiquitin	O	Posttranslational modification, protein turnover, chaperones ;
AJAP02817	EVMFSAJAP02817 AJAPscaffold62:404376-409310(+) unnamed protein product	--	0.38	4e-66	YP_645196	COG0300	Short-chain dehydrogenase	R	General function prediction only ;
AJAP15766	EVMFSAJAP15766 AJAPscaffold586:262081-269974(+)	--	0.29	2e-16	YP_001631284	COG1028	NAD(P)-dependent dehydrogenase, short-chain alcohol dehydrogenase family	IQR	Lipid transport and metabolism ; Secondary metabolites biosynthesis, transport and catabolism ; General function prediction only ;
AJAP16487	EVMFSAJAP16487 AJAPscaffold631:254615-270858(+)	--	0.3	4e-34	YP_002560205	COG2815	PASTA domain, binds beta-lactams	M	Cell wall/membrane/envelope biogenesis ;
AJAP10821	EVMFSAJAP10821 AJAPscaffold337:225997-241965(+)	--	0.38	4e-90	NP_393995	COG0017	Aspartyl/asparaginyl-tRNA synthetase	J	Translation, ribosomal structure and biogenesis ;
AJAP26404	EVMFSAJAP26404 AJAPscaffold1650:59155-66024(-)	--	0.65	0	YP_423504	COG0056	FoF1-type ATP synthase, alpha subunit	C	Energy production and conversion ;
AJAP24433	EVMFSAJAP24433 AJAPscaffold1331:332761-352078(+) "uncharacterized protein LOC102807833, partial "	--	0.37	9e-94	YP_003266114	COG5277	Actin-related protein	Z	Cytoskeleton ;
AJAP24673	EVMFSAJAP24673 AJAPscaffold1365:31342-39200(+) activator of G-protein signal	--	0.81	0	YP_004357703	COG0055	FoF1-type ATP synthase, beta subunit	C	Energy production and conversion ;
AJAP26622	EVMFSAJAP26622 AJAPscaffold1690:74594-98878(-) uncharacterized protein LOC100887866	--	0.55	1e-114	YP_004751862	COG1028	NAD(P)-dependent dehydrogenase, short-chain alcohol dehydrogenase family	IQR	Lipid transport and metabolism ; Secondary metabolites biosynthesis, transport and catabolism ; General function prediction only ;
AJAP00903	EVMFSAJAP00903 AJAPscaffold17:1207786-1211604(-) "uncharacterized protein LOC100893707, partial "	--	0.74	0	YP_004357701	COG0056	FoF1-type ATP synthase, alpha subunit	C	Energy production and conversion ;
AJAP30137	EVMFSAJAP30137 AJAPscaffold2890:20278-22664(-) alpha-2-macroglobulin isoform X2	--	0.35	2e-71	YP_003266114	COG5277	Actin-related protein	Z	Cytoskeleton ;
AJAP10922	EVMFSAJAP10922 AJAPscaffold341:340350-355668(+) cytochrome P450 2J6-like	--	0.5	1e-173	YP_003890169	COG1012	Acyl-CoA reductase or other NAD-dependent aldehyde dehydrogenase	C	Energy production and conversion ;
AJAP13760	EVMFSAJAP13760 AJAPscaffold470:498420-511139(-) hyperpolarization-gated and cyclic nucleotide regulated channel	--	0.65	1e-146	YP_003074113	COG0057	Glyceraldehyde-3-phosphate dehydrogenase/erythrose-4-phosphate dehydrogenase	G	Carbohydrate transport and metabolism ;
AJAP27482	EVMFSAJAP27482 AJAPscaffold1887:5016-11220(+) uncharacterized protein LOC100366899	--	0.37	2e-53	NP_275148	COG0088	Ribosomal protein L4	J	Translation, ribosomal structure and biogenesis ;
AJAP28028	EVMFSAJAP28028 AJAPscaffold2032:1910-11908(+) "hypothetical protein M513_14204, partial "	--	0.46	1e-125	YP_003278778	COG1448	Aspartate/tyrosine/aromatic aminotransferase	E	Amino acid transport and metabolism ;
AJAP24028	EVMFSAJAP24028 AJAPscaffold1285:154637-175470(+) protein Red isoform X1	--	0.45	1e-88	YP_644332	COG0665	Glycine/D-amino acid oxidase (deaminating)	E	Amino acid transport and metabolism ;
AJAP20395	EVMFSAJAP20395 AJAPscaffold910:76406-94062(-) protocadherin Fat 4	--	0.23	1e-33	YP_003542950	COG1196	Chromosome segregation ATPase	D	Cell cycle control, cell division, chromosome partitioning ;
AJAP20865	EVMFSAJAP20865 AJAPscaffold949:185152-190699(+) CUE domain-containing protein 2-B	--	0.41	4e-16	YP_004719253	COG1146	NAD-dependent dihydropyrimidine dehydrogenase, PreA subunit	F	Nucleotide transport and metabolism ;
AJAP10054	EVMFSAJAP10054 AJAPscaffold305:40800-46638(-) uncharacterized protein LOC100646059 isoform X1	--	0.42	3e-72	YP_645196	COG0300	Short-chain dehydrogenase	R	General function prediction only ;
AJAP16512	EVMFSAJAP16512 AJAPscaffold633:105134-109757(-) "myosin light chain kinase, smooth muscle "	--	0.56	4e-95	YP_630264	COG0626	Cystathionine beta-lyase/cystathionine gamma-synthase	E	Amino acid transport and metabolism ;
AJAP10387	EVMFSAJAP10387 AJAPscaffold317:214913-218799(-) uncharacterized protein LOC105437616	--	0.33	8e-09	YP_003179660	COG0349	Ribonuclease D	J	Translation, ribosomal structure and biogenesis ;
AJAP13000	EVMFSAJAP13000 AJAPscaffold434:191099-194825(+) cholinesterase 2	--	0.5	1e-10	NP_247146	COG0089	Ribosomal protein L23	J	Translation, ribosomal structure and biogenesis ;
AJAP10836	EVMFSAJAP10836 AJAPscaffold337:590817-595876(-) "zinc finger protein 271-like, partial "	--	0.38	1e-17	YP_001737450	COG2125	Ribosomal protein S6E (S10)	J	Translation, ribosomal structure and biogenesis ;
AJAP06743	EVMFSAJAP06743 AJAPscaffold178:593211-596122(+) nucleoporin GLE1	--	0.28	3e-17	YP_631810	COG0625	Glutathione S-transferase	O	Posttranslational modification, protein turnover, chaperones ;
AJAP29476	EVMFSAJAP29476 AJAPscaffold2540:31544-40696(-) zinc finger BED domain-containing protein 4-like	--	0.46	2e-95	NP_070800	COG1222	ATP-dependent 26S proteasome regulatory subunit	O	Posttranslational modification, protein turnover, chaperones ;
AJAP17099	EVMFSAJAP17099 AJAPscaffold671:435870-439890(+) Creb3L3	--	0.34	7e-24	YP_008431664	COG1100	GTPase SAR1 family domain	R	General function prediction only ;
AJAP02383	EVMFSAJAP02383 AJAPscaffold50:520911-530983(-) "hypothetical protein CAPTEDRAFT_139607, partial "	--	0.39	3e-22	YP_002769792	COG5295	Autotransporter adhesin	UW	Intracellular trafficking, secretion, and vesicular transport ; Extracellular structures ;
AJAP16604	EVMFSAJAP16604 AJAPscaffold640:266146-276512(-)	--	0.51	1e-128	YP_002889495	COG1249	Pyruvate/2-oxoglutarate dehydrogenase complex, dihydrolipoamide dehydrogenase (E3) component or related enzyme	C	Energy production and conversion ;
AJAP16561	EVMFSAJAP16561 AJAPscaffold637:195676-200781(+) "uncharacterized protein PB18E9.04c-like, partial "	--	0.51	1e-09	YP_004892321	COG2051	Ribosomal protein S27E	J	Translation, ribosomal structure and biogenesis ;
AJAP16345	EVMFSAJAP16345 AJAPscaffold622:323655-337701(+)	--	0.63	1e-150	YP_007115462	COG0031	Cysteine synthase	E	Amino acid transport and metabolism ;
AJAP21101	EVMFSAJAP21101 AJAPscaffold970:89046-93191(-) FGFR	--	0.29	9e-09	YP_001737446	COG1358	Ribosomal protein L7Ae or related RNA K-turn-binding protein	J	Translation, ribosomal structure and biogenesis ;
AJAP15989	EVMFSAJAP15989 AJAPscaffold601:169779-186645(+) zinc transporter ZIP10-like	--	0.51	1e-146	YP_003321523	COG1804	Crotonobetainyl-CoA:carnitine CoA-transferase CaiB and related acyl-CoA transferases	I	Lipid transport and metabolism ;
AJAP01967	EVMFSAJAP01967 AJAPscaffold40:1057818-1066485(+) uncharacterized protein LOC575423	--	0.4	4e-53	YP_003204085	COG0676	D-hexose-6-phosphate mutarotase	G	Carbohydrate transport and metabolism ;
AJAP20152	EVMFSAJAP20152 AJAPscaffold889:66-2907(+) uncharacterized protein LOC102230069	--	0.41	2e-39	YP_183941	COG0094	Ribosomal protein L5	J	Translation, ribosomal structure and biogenesis ;
AJAP03202	EVMFSAJAP03202 AJAPscaffold71:1145371-1161143(-) unnamed protein product	--	0.5	1e-106	YP_007113917	COG0443	Molecular chaperone DnaK (HSP70)	O	Posttranslational modification, protein turnover, chaperones ;
AJAP05203	EVMFSAJAP05203 AJAPscaffold129:1202038-1209190(-) sodium-dependent multivitamin transporter-like	--	0.42	2e-10	YP_003503685	COG0724	RNA recognition motif (RRM) domain	J	Translation, ribosomal structure and biogenesis ;
AJAP04260	EVMFSAJAP04260 AJAPscaffold101:247613-254558(-) transposon Ty3-I Gag-Pol polyprotein	--	0.53	2e-79	YP_007142767	COG0491	Glyoxylase or a related metal-dependent hydrolase, beta-lactamase superfamily II	R	General function prediction only ;
AJAP18451	EVMFSAJAP18451 AJAPscaffold764:375605-387719(+)	--	0.33	7e-68	YP_007684229	COG0654	2-polyprenyl-6-methoxyphenol hydroxylase and related FAD-dependent oxidoreductases	HC	Coenzyme transport and metabolism ; Energy production and conversion ;
AJAP05771	EVMFSAJAP05771 AJAPscaffold146:247664-250803(-)	--	0.57	2e-64	YP_005377231	COG1012	Acyl-CoA reductase or other NAD-dependent aldehyde dehydrogenase	C	Energy production and conversion ;
AJAP10358	EVMFSAJAP10358 AJAPscaffold315:752269-756730(+) predicted protein	--	0.3	2e-29	YP_002463474	COG2267	Lysophospholipase, alpha-beta hydrolase superfamily	I	Lipid transport and metabolism ;
AJAP16890	EVMFSAJAP16890 AJAPscaffold660:9554-35520(-) ADP-ribosylation factor	--	0.25	9e-09	YP_005369270	COG3170	Tfp pilus assembly protein FimV	NW	Cell motility ; Extracellular structures ;
AJAP01846	EVMFSAJAP01846 AJAPscaffold38:389686-408297(-) degenerin mec-10-like	--	0.36	1e-108	YP_005372147	COG1109	Phosphomannomutase	G	Carbohydrate transport and metabolism ;
AJAP14284	EVMFSAJAP14284 AJAPscaffold499:260455-271038(+)	--	0.3	6e-39	YP_003150567	COG0285	Folylpolyglutamate synthase/Dihydropteroate synthase	H	Coenzyme transport and metabolism ;
AJAP03594	EVMFSAJAP03594 AJAPscaffold81:1109687-1111245(-) hypothetical protein Y032_0110g144	--	0.36	4e-12	YP_001737625	COG4830	Ribosomal protein S26	J	Translation, ribosomal structure and biogenesis ;
AJAP15499	EVMFSAJAP15499 AJAPscaffold569:204200-217088(-) uncharacterized protein LOC105437983	--	0.48	0	NP_578399	COG1245	Translation initiation factor RLI1, contains Fe-S and AAA+ ATPase domains	J	Translation, ribosomal structure and biogenesis ;
AJAP13564	EVMFSAJAP13564 AJAPscaffold461:53272-56354(+) protein canopy homolog 2	--	0.43	1e-18	NP_247573	COG1997	Ribosomal protein L37AE/L43A	J	Translation, ribosomal structure and biogenesis ;
AJAP25287	EVMFSAJAP25287 AJAPscaffold1456:127623-131272(+) uncharacterized protein LOC100373477	--	0.4	3e-11	YP_003902924	COG2163	Ribosomal protein L14E/L6E/L27E	J	Translation, ribosomal structure and biogenesis ;
AJAP08611	EVMFSAJAP08611 AJAPscaffold248:180505-206863(+) probable palmitoyltransferase ZDHHC4	--	0.56	0	YP_007567702	COG0499	S-adenosylhomocysteine hydrolase	H	Coenzyme transport and metabolism ;
AJAP02398	EVMFSAJAP02398 AJAPscaffold50:1017478-1025858(+) forkhead box protein F1-A-like	--	0.41	8e-43	YP_003545517	COG1024	Enoyl-CoA hydratase/carnithine racemase	I	Lipid transport and metabolism ;
AJAP11193	EVMFSAJAP11193 AJAPscaffold352:61406-70493(-) uncharacterized protein LOC105447310	--	0.53	2e-98	YP_003270899	COG0667	Predicted oxidoreductase (related to aryl-alcohol dehydrogenase)	R	General function prediction only ;
AJAP24820	EVMFSAJAP24820 AJAPscaffold1383:137997-147285(+) hypothetical protein BRAFLDRAFT_68867	--	0.47	2e-79	YP_001658204	COG0018	Arginyl-tRNA synthetase	J	Translation, ribosomal structure and biogenesis ;
AJAP08580	EVMFSAJAP08580 AJAPscaffold247:126530-140348(-) "acyl carrier protein, mitochondrial isoform X1 "	--	0.5	1e-68	YP_002314553	COG1024	Enoyl-CoA hydratase/carnithine racemase	I	Lipid transport and metabolism ;
AJAP24307	EVMFSAJAP24307 AJAPscaffold1317:416416-428693(-) "cyclic AMP-dependent transcription factor ATF-7, partial "	--	0.34	2e-32	YP_003819258	COG0491	Glyoxylase or a related metal-dependent hydrolase, beta-lactamase superfamily II	R	General function prediction only ;
AJAP23990	EVMFSAJAP23990 AJAPscaffold1280:55986-60095(-) chitobiosyldiphosphodolichol beta-mannosyltransferase	--	0.51	5e-72	YP_422148	COG0852	NADH:ubiquinone oxidoreductase 27 kD subunit (chain C)	C	Energy production and conversion ;
AJAP07741	EVMFSAJAP07741 AJAPscaffold219:500675-501405(-) Tenascin-X	--	0.63	4e-40	YP_003290509	COG1012	Acyl-CoA reductase or other NAD-dependent aldehyde dehydrogenase	C	Energy production and conversion ;
AJAP05786	EVMFSAJAP05786 AJAPscaffold147:166254-181435(+) agrin	--	0.39	0	YP_765701	COG0665	Glycine/D-amino acid oxidase (deaminating)	E	Amino acid transport and metabolism ;
AJAP15806	EVMFSAJAP15806 AJAPscaffold589:257052-264814(-) "nucleosome-remodeling factor subunit BPTF-like, partial "	--	0.19	8e-20	YP_007072814	COG0699	Replication fork clamp-binding protein CrfC (dynamin-like GTPase family)	L	Replication, recombination and repair ;
AJAP01421	EVMFSAJAP01421 AJAPscaffold28:403143-408657(+) GPI ethanolamine phosphate transferase 3	--	0.44	2e-56	YP_004576039	COG0638	20S proteasome, alpha and beta subunits	O	Posttranslational modification, protein turnover, chaperones ;
AJAP18912	EVMFSAJAP18912 AJAPscaffold791:89474-102572(+) glycoprotein 3-alpha-L-fucosyltransferase A-like	--	0.62	5e-78	YP_003370538	COG0499	S-adenosylhomocysteine hydrolase	H	Coenzyme transport and metabolism ;
AJAP15733	EVMFSAJAP15733 AJAPscaffold584:70069-75230(-) nociceptin receptor	--	0.35	6e-16	YP_006867942	COG4319	Ketosteroid isomerase homolog	R	General function prediction only ;
AJAP09670	EVMFSAJAP09670 AJAPscaffold288:461484-463365(-)	--	0.62	1e-40	YP_002299177	COG2154	Pterin-4a-carbinolamine dehydratase	H	Coenzyme transport and metabolism ;
AJAP03343	EVMFSAJAP03343 AJAPscaffold74:1127385-1139980(+) uncharacterized protein LOC100893398	--	0.52	1e-168	YP_006874363	COG2057	Acyl CoA:acetate/3-ketoacid CoA transferase, beta subunit	I	Lipid transport and metabolism ;
AJAP23778	EVMFSAJAP23778 AJAPscaffold1254:156322-170725(+) tyrosine aminotransferase	--	0.45	2e-69	YP_001547593	COG0152	Phosphoribosylaminoimidazole-succinocarboxamide synthase	F	Nucleotide transport and metabolism ;
AJAP22108	EVMFSAJAP22108 AJAPscaffold1063:57928-65978(-) "hypothetical protein L798_14220, partial "	--	0.39	3e-54	YP_001736637	COG1222	ATP-dependent 26S proteasome regulatory subunit	O	Posttranslational modification, protein turnover, chaperones ;
AJAP22222	EVMFSAJAP22222 AJAPscaffold1075:91924-97775(+)	--	0.29	5e-25	NP_247082	COG1093	Translation initiation factor 2, alpha subunit (eIF-2alpha)	J	Translation, ribosomal structure and biogenesis ;
AJAP21888	EVMFSAJAP21888 AJAPscaffold1040:67197-73922(-) "dynein heavy chain 7, axonemal isoform X1 "	--	0.51	1e-70	YP_006408189	COG0656	Aldo/keto reductase, related to diketogulonate reductase	Q	Secondary metabolites biosynthesis, transport and catabolism ;
AJAP15667	EVMFSAJAP15667 AJAPscaffold579:623274-624220(-) uncharacterized protein LOC101483012	--	0.48	1e-19	YP_004689369	COG0604	NADPH:quinone reductase or related Zn-dependent oxidoreductase	CR	Energy production and conversion ; General function prediction only ;
AJAP14682	EVMFSAJAP14682 AJAPscaffold523:123923-130116(-) uncharacterized protein LOC579551 isoform X2	--	0.38	6e-51	NP_967294	COG0625	Glutathione S-transferase	O	Posttranslational modification, protein turnover, chaperones ;
AJAP08693	EVMFSAJAP08693 AJAPscaffold250:532365-535493(+) plexin-A4	--	0.49	2e-21	YP_573567	COG1012	Acyl-CoA reductase or other NAD-dependent aldehyde dehydrogenase	C	Energy production and conversion ;
AJAP24154	EVMFSAJAP24154 AJAPscaffold1299:56674-64790(-) uncharacterized protein LOC105443993	--	0.41	5e-21	YP_674684	COG5597	Alpha-N-acetylglucosamine transferase	M	Cell wall/membrane/envelope biogenesis ;
AJAP10327	EVMFSAJAP10327 AJAPscaffold315:24482-46656(+) von Willebrand factor D and EGF domain-containing protein	--	0.56	1e-106	YP_844832	COG2008	Threonine aldolase	E	Amino acid transport and metabolism ;
AJAP10024	EVMFSAJAP10024 AJAPscaffold302:961811-976883(-) ornithine decarboxylase	--	0.48	0	YP_423605	COG4770	Acetyl/propionyl-CoA carboxylase, alpha subunit	I	Lipid transport and metabolism ;
AJAP05814	EVMFSAJAP05814 AJAPscaffold148:75762-77819(+) golgi-associated plant pathogenesis-related protein 1	--	0.63	5e-54	YP_004004208	COG0048	Ribosomal protein S12	J	Translation, ribosomal structure and biogenesis ;
AJAP10377	EVMFSAJAP10377 AJAPscaffold316:1025623-1027705(+) hydroxylysine kinase-like	--	0.39	8e-40	YP_003888925	COG1073	Fermentation-respiration switch protein FrsA, has esterase activity, DUF1100 family	T	Signal transduction mechanisms ;
AJAP20715	EVMFSAJAP20715 AJAPscaffold940:36130-42021(+) "hypothetical protein, partial "	--	0.24	3e-13	YP_631810	COG0625	Glutathione S-transferase	O	Posttranslational modification, protein turnover, chaperones ;
AJAP28802	EVMFSAJAP28802 AJAPscaffold2272:48874-71016(-) peroxisomal membrane protein PMP34	--	0.24	2e-28	YP_003887875	COG2319	WD40 repeat	R	General function prediction only ;
AJAP01355	EVMFSAJAP01355 AJAPscaffold26:728625-736914(-) asparagine synthetase	--	0.26	8e-34	YP_001546937	COG2124	Cytochrome P450	QV	Secondary metabolites biosynthesis, transport and catabolism ; Defense mechanisms ;
AJAP12072	EVMFSAJAP12072 AJAPscaffold394:284014-293286(-) uncharacterized protein LOC101846373 isoform X1	--	0.51	5e-35	YP_001866396	COG5126	Ca2+-binding protein, EF-hand superfamily	T	Signal transduction mechanisms ;
AJAP18910	EVMFSAJAP18910 AJAPscaffold791:82456-84543(+) leucine-rich repeat-containing protein 70-like	--	0.77	2e-32	YP_002431666	COG0499	S-adenosylhomocysteine hydrolase	H	Coenzyme transport and metabolism ;
AJAP16544	EVMFSAJAP16544 AJAPscaffold636:202428-220801(+) Retrovirus-related Pol polyprotein from transposon 412	--	0.3	6e-21	YP_007838416	COG2103	N-acetylmuramic acid 6-phosphate (MurNAc-6-P) etherase	M	Cell wall/membrane/envelope biogenesis ;
AJAP03448	EVMFSAJAP03448 AJAPscaffold77:664271-666771(+)	--	0.22	2e-05	YP_007144469	COG5635	Predicted NTPase, NACHT family domain	T	Signal transduction mechanisms ;
AJAP18110	EVMFSAJAP18110 AJAPscaffold742:12027-25567(+)	--	0.6	0	YP_006372022	COG4799	Acetyl-CoA carboxylase, carboxyltransferase component	I	Lipid transport and metabolism ;
AJAP10171	EVMFSAJAP10171 AJAPscaffold310:43584-47784(+) uncharacterized protein K02A2.6-like	--	0.45	2e-71	YP_007123959	COG1304	FMN-dependent dehydrogenase, includes L-lactate dehydrogenase and type II isopentenyl diphosphate isomerase	CIR	Energy production and conversion ; Lipid transport and metabolism ; General function prediction only ;
AJAP18795	EVMFSAJAP18795 AJAPscaffold785:222692-230160(-) lysophosphatidylcholine acyltransferase 2	--	0.35	2e-34	YP_006860808	COG0201	Preprotein translocase subunit SecY	U	Intracellular trafficking, secretion, and vesicular transport ;
AJAP27053	EVMFSAJAP27053 AJAPscaffold1782:22869-39920(-) BMP-binding endothelial regulator protein	--	0.44	9e-80	YP_004193516	COG0656	Aldo/keto reductase, related to diketogulonate reductase	Q	Secondary metabolites biosynthesis, transport and catabolism ;
AJAP10055	EVMFSAJAP10055 AJAPscaffold305:60406-61076(+) uncharacterized protein LOC105449500	--	0.46	4e-27	YP_645196	COG0300	Short-chain dehydrogenase	R	General function prediction only ;
AJAP16948	EVMFSAJAP16948 AJAPscaffold662:714825-738918(+) H2.0-like homeobox protein	--	0.25	2e-05	YP_448500	COG1599	ssDNA-binding replication factor A, large subunit	L	Replication, recombination and repair ;
AJAP22585	EVMFSAJAP22585 AJAPscaffold1112:148494-150638(-)	--	0.3	9e-22	YP_001425345	COG0212	5-formyltetrahydrofolate cyclo-ligase	H	Coenzyme transport and metabolism ;
AJAP15355	EVMFSAJAP15355 AJAPscaffold560:220122-236751(-) tyramine/octopamine receptor-like	--	0.57	1e-144	YP_003703901	COG0276	Protoheme ferro-lyase (ferrochelatase)	H	Coenzyme transport and metabolism ;
AJAP14747	EVMFSAJAP14747 AJAPscaffold526:251579-265580(-) uncharacterized protein LOC577858	--	0.39	6e-81	NP_386801	COG2334	Ser/Thr protein kinase RdoA involved in Cpx stress response, MazF antagonist	T	Signal transduction mechanisms ;
AJAP00557	EVMFSAJAP00557 AJAPscaffold11:34664-39719(+)	--	0.42	2e-33	YP_003090513	COG1024	Enoyl-CoA hydratase/carnithine racemase	I	Lipid transport and metabolism ;
AJAP10444	EVMFSAJAP10444 AJAPscaffold319:407584-421465(-)	--	0.42	1e-154	YP_008155167	COG1960	Acyl-CoA dehydrogenase related to the alkylation response protein AidB	I	Lipid transport and metabolism ;
AJAP19930	EVMFSAJAP19930 AJAPscaffold868:387065-403125(+) protein DPCD	--	0.28	9e-15	YP_005593395	COG0457	Tetratricopeptide (TPR) repeat	R	General function prediction only ;
AJAP01058	EVMFSAJAP01058 AJAPscaffold20:1504729-1511121(-) fibrinogen-like protein	--	0.52	3e-64	NP_148208	COG0049	Ribosomal protein S7	J	Translation, ribosomal structure and biogenesis ;
AJAP01773	EVMFSAJAP01773 AJAPscaffold36:373439-376958(+)	--	0.67	7e-08	YP_004676667	COG0346	Catechol 2,3-dioxygenase or other lactoylglutathione lyase family enzyme	Q	Secondary metabolites biosynthesis, transport and catabolism ;
AJAP01730	EVMFSAJAP01730 AJAPscaffold35:150032-164567(+)	--	0.23	9e-11	YP_003369997	COG0699	Replication fork clamp-binding protein CrfC (dynamin-like GTPase family)	L	Replication, recombination and repair ;
AJAP18936	EVMFSAJAP18936 AJAPscaffold794:148312-165902(+) C-myc promoter-binding protein	--	0.39	6e-09	YP_007203886	COG0724	RNA recognition motif (RRM) domain	J	Translation, ribosomal structure and biogenesis ;
AJAP24343	EVMFSAJAP24343 AJAPscaffold1321:152664-163897(+) TPA_inf: venus kinase receptor	--	0.43	1e-95	YP_063928	COG0115	Branched-chain amino acid aminotransferase/4-amino-4-deoxychorismate lyase	EH	Amino acid transport and metabolism ; Coenzyme transport and metabolism ;
AJAP09378	EVMFSAJAP09378 AJAPscaffold276:23432-41394(-) "malate dehydrogenase, mitochondrial "	--	0.58	0	NP_127436	COG1156	Archaeal/vacuolar-type H+-ATPase subunit B/Vma2	C	Energy production and conversion ;
AJAP27501	EVMFSAJAP27501 AJAPscaffold1891:1934-11903(-) pro-Pol polyprotein	--	0.52	1e-153	YP_003320925	COG1454	Alcohol dehydrogenase, class IV	C	Energy production and conversion ;
AJAP28770	EVMFSAJAP28770 AJAPscaffold2259:126078-128364(-) predicted protein	--	0.67	3e-23	YP_003796463	COG0345	Pyrroline-5-carboxylate reductase	E	Amino acid transport and metabolism ;
AJAP07456	EVMFSAJAP07456 AJAPscaffold208:441908-452679(+)	--	0.51	6e-97	YP_003955447	COG0627	S-formylglutathione hydrolase FrmB	V	Defense mechanisms ;
AJAP19730	EVMFSAJAP19730 AJAPscaffold855:23780-29205(-) uncharacterized protein LOC580961	--	0.5	1e-41	YP_001411969	COG0509	Glycine cleavage system H protein (lipoate-binding)	E	Amino acid transport and metabolism ;
AJAP12095	EVMFSAJAP12095 AJAPscaffold395:525958-532995(-) ATP-binding cassette sub-family C member 9 isoform X1	--	0.64	9e-52	YP_004484470	COG0100	Ribosomal protein S11	J	Translation, ribosomal structure and biogenesis ;
AJAP00821	EVMFSAJAP00821 AJAPscaffold16:180839-192534(-) uncharacterized protein LOC105328415	--	0.26	3e-38	YP_006592045	COG2124	Cytochrome P450	QV	Secondary metabolites biosynthesis, transport and catabolism ; Defense mechanisms ;
AJAP26867	EVMFSAJAP26867 AJAPscaffold1740:67184-93038(-) "protein-methionine sulfoxide oxidase MICAL2-like, partial "	--	0.41	0	YP_008545681	COG0525	Valyl-tRNA synthetase	J	Translation, ribosomal structure and biogenesis ;
AJAP04894	EVMFSAJAP04894 AJAPscaffold120:315776-319597(+)	--	0.31	2e-06	YP_001709985	COG0061	NAD kinase	F	Nucleotide transport and metabolism ;
AJAP13061	EVMFSAJAP13061 AJAPscaffold436:346120-347846(-) transient receptor potential cation channel subfamily M member 1	--	0.49	3e-41	YP_008154964	COG0242	Peptide deformylase	J	Translation, ribosomal structure and biogenesis ;
AJAP04489	EVMFSAJAP04489 AJAPscaffold108:297767-303787(-) eukaryotic translation initiation factor 4A isoform 1B	--	0.54	5e-93	YP_004581011	COG4992	Acetylornithine/succinyldiaminopimelate/putrescine aminotransferase	E	Amino acid transport and metabolism ;
AJAP01721	EVMFSAJAP01721 AJAPscaffold34:851506-880275(-) 85 kDa calcium-independent phospholipase A2-like	--	0.3	1e-07	YP_001536644	COG1816	Adenosine deaminase	F	Nucleotide transport and metabolism ;
AJAP01189	EVMFSAJAP01189 AJAPscaffold23:356446-364226(-) pol-like protein	--	0.39	1e-33	YP_003308952	COG2110	O-acetyl-ADP-ribose deacetylase (regulator of RNase III), contains Macro domain	J	Translation, ribosomal structure and biogenesis ;
AJAP28556	EVMFSAJAP28556 AJAPscaffold2193:11512-16942(-) "zinc finger CCHC domain-containing protein 3-like, partial "	--	0.64	2e-82	YP_007090778	COG0450	Alkyl hydroperoxide reductase subunit AhpC (peroxiredoxin)	V	Defense mechanisms ;
AJAP21932	EVMFSAJAP21932 AJAPscaffold1043:296477-307391(+) LOW QUALITY PROTEIN: cilia- and flagella-associated protein 53	--	0.59	1e-120	YP_003305772	COG0469	Pyruvate kinase	G	Carbohydrate transport and metabolism ;
AJAP19650	EVMFSAJAP19650 AJAPscaffold849:82867-101155(-) anaphase-promoting complex subunit 15	--	0.34	1e-77	YP_517617	COG0553	Superfamily II DNA or RNA helicase, SNF2 family	KL	Transcription ; Replication, recombination and repair ;
AJAP18543	EVMFSAJAP18543 AJAPscaffold769:583867-593739(-)	--	0.34	2e-67	YP_006721995	COG1252	NADH dehydrogenase, FAD-containing subunit	C	Energy production and conversion ;
AJAP18412	EVMFSAJAP18412 AJAPscaffold761:220666-233340(-) "Ephrin type-A receptor 10, partial "	--	0.53	2e-97	YP_003145565	COG3844	Kynureninase	E	Amino acid transport and metabolism ;
AJAP02394	EVMFSAJAP02394 AJAPscaffold50:826228-839367(-) uncharacterized protein LOC102802789	--	0.4	5e-58	YP_001085432	COG1028	NAD(P)-dependent dehydrogenase, short-chain alcohol dehydrogenase family	IQR	Lipid transport and metabolism ; Secondary metabolites biosynthesis, transport and catabolism ; General function prediction only ;
AJAP15287	EVMFSAJAP15287 AJAPscaffold555:126720-135186(+) unnamed protein product	--	0.4	1e-127	YP_005317259	COG0461	Orotate phosphoribosyltransferase	F	Nucleotide transport and metabolism ;
AJAP29056	EVMFSAJAP29056 AJAPscaffold2359:20956-65318(-) complement component C3	--	0.46	5e-32	YP_001320997	COG0388	Predicted amidohydrolase	R	General function prediction only ;
AJAP26740	EVMFSAJAP26740 AJAPscaffold1713:21101-28108(+) hyalin-like	--	0.26	7e-08	YP_005369270	COG3170	Tfp pilus assembly protein FimV	NW	Cell motility ; Extracellular structures ;
AJAP08384	EVMFSAJAP08384 AJAPscaffold237:586580-606443(-) uncharacterized protein LOC752507	--	0.29	4e-06	YP_004513431	COG5635	Predicted NTPase, NACHT family domain	T	Signal transduction mechanisms ;
AJAP06682	EVMFSAJAP06682 AJAPscaffold176:751167-755822(-) unknown	--	0.45	5e-21	YP_001012738	COG0103	Ribosomal protein S9	J	Translation, ribosomal structure and biogenesis ;
AJAP12207	EVMFSAJAP12207 AJAPscaffold400:243932-281622(-) "hypothetical protein CAPTEDRAFT_45220, partial "	--	0.29	2e-16	NP_615161	COG1672	Predicted ATPase, archaeal AAA+ ATPase superfamily	R	General function prediction only ;
AJAP03905	EVMFSAJAP03905 AJAPscaffold91:100404-155055(+) dnaJ homolog subfamily C member 28-like	--	0.25	3e-16	YP_002344794	COG2124	Cytochrome P450	QV	Secondary metabolites biosynthesis, transport and catabolism ; Defense mechanisms ;
AJAP18755	EVMFSAJAP18755 AJAPscaffold782:240335-245981(-) proteasome subunit alpha type-3	--	0.37	4e-52	YP_003895223	COG0709	Selenophosphate synthase	E	Amino acid transport and metabolism ;
AJAP21440	EVMFSAJAP21440 AJAPscaffold999:59907-62887(+) inositol polyphosphate 5-phosphatase OCRL-1	--	0.72	1e-44	YP_001520211	COG1003	Glycine cleavage system protein P (pyridoxal-binding), C-terminal domain	E	Amino acid transport and metabolism ;
AJAP19455	EVMFSAJAP19455 AJAPscaffold835:176718-179543(+) iduronate 2-sulfatase-like	--	0.58	1e-109	YP_004316297	COG0465	ATP-dependent Zn proteases	O	Posttranslational modification, protein turnover, chaperones ;
AJAP02786	EVMFSAJAP02786 AJAPscaffold61:566140-569393(+) uncharacterized protein LOC102808005	--	0.31	8e-12	YP_007091755	COG0607	Rhodanese-related sulfurtransferase	P	Inorganic ion transport and metabolism ;
AJAP17648	EVMFSAJAP17648 AJAPscaffold714:23881-25663(-) predicted protein	--	0.39	2e-17	YP_003146800	COG1748	Saccharopine dehydrogenase, NADP-dependent	E	Amino acid transport and metabolism ;
AJAP15327	EVMFSAJAP15327 AJAPscaffold558:344427-350739(-)	--	0.44	2e-25	YP_005846249	COG0126	3-phosphoglycerate kinase	G	Carbohydrate transport and metabolism ;
AJAP04370	EVMFSAJAP04370 AJAPscaffold105:186770-261554(-) sialidase-1	--	0.4	1e-179	YP_004682106	COG0665	Glycine/D-amino acid oxidase (deaminating)	E	Amino acid transport and metabolism ;
AJAP16817	EVMFSAJAP16817 AJAPscaffold654:268076-269673(-) "peptidyl-tRNA hydrolase ICT1, mitochondrial "	--	0.37	2e-21	YP_005059225	COG1211	2-C-methyl-D-erythritol 4-phosphate cytidylyltransferase	I	Lipid transport and metabolism ;
AJAP06744	EVMFSAJAP06744 AJAPscaffold178:603930-606754(+)	--	0.29	5e-21	YP_007125528	COG0625	Glutathione S-transferase	O	Posttranslational modification, protein turnover, chaperones ;
AJAP02458	EVMFSAJAP02458 AJAPscaffold52:682516-686215(-) predicted protein	--	0.33	5e-22	YP_005517770	COG4286	Uncharacterized protein, UPF0160 family	S	Function unknown ;
AJAP17642	EVMFSAJAP17642 AJAPscaffold713:398094-463684(-) dysferlin	--	0.48	1e-69	NP_217622	COG0493	NADPH-dependent glutamate synthase beta chain or related oxidoreductase	ER	Amino acid transport and metabolism ; General function prediction only ;
AJAP01672	EVMFSAJAP01672 AJAPscaffold33:273497-278084(-) protein phosphatase 1H	--	0.53	1e-86	NP_347608	COG0473	Isocitrate/isopropylmalate dehydrogenase	CE	Energy production and conversion ; Amino acid transport and metabolism ;
AJAP06084	EVMFSAJAP06084 AJAPscaffold157:143153-153321(-)	--	0.31	8e-55	NP_435327	COG1593	TRAP-type C4-dicarboxylate transport system, large permease component	G	Carbohydrate transport and metabolism ;
AJAP26777	EVMFSAJAP26777 AJAPscaffold1718:39082-47009(-) LOW QUALITY PROTEIN: extracellular matrix protein FRAS1-like	--	0.53	1e-99	YP_004973266	COG0708	Exonuclease III	L	Replication, recombination and repair ;
AJAP15501	EVMFSAJAP15501 AJAPscaffold569:257275-265441(+) uncharacterized protein LOC100369350	--	0.41	6e-49	YP_003798958	COG1215	Glycosyltransferase, catalytic subunit of cellulose synthase and poly-beta-1,6-N-acetylglucosamine synthase	N	Cell motility ;
AJAP16821	EVMFSAJAP16821 AJAPscaffold654:310343-316069(+) protein NipSnap homolog 2	--	0.48	5e-14	YP_002760762	COG3118	Negative regulator of GroEL, contains thioredoxin-like and TPR-like domains	O	Posttranslational modification, protein turnover, chaperones ;
AJAP11972	EVMFSAJAP11972 AJAPscaffold388:426765-429256(-) vacuolar protein sorting-associated protein 13C-like	--	0.55	2e-83	YP_007113917	COG0443	Molecular chaperone DnaK (HSP70)	O	Posttranslational modification, protein turnover, chaperones ;
AJAP10998	EVMFSAJAP10998 AJAPscaffold344:27108-43630(+) large subunit GTPase 1 homolog	--	0.49	0	YP_007461	COG0466	ATP-dependent Lon protease, bacterial type	O	Posttranslational modification, protein turnover, chaperones ;
AJAP00185	EVMFSAJAP00185 AJAPscaffold4:211888-218200(+)	--	0.29	1e-21	YP_008735915	COG4733	Phage-related protein, tail component	X	Mobilome: prophages, transposons;
AJAP24174	EVMFSAJAP24174 AJAPscaffold1303:92752-98485(-) homeodomain containing transcription factor Hox11/13c	--	0.42	3e-52	YP_003542016	COG0120	Ribose 5-phosphate isomerase	G	Carbohydrate transport and metabolism ;
AJAP23577	EVMFSAJAP23577 AJAPscaffold1233:14546-18072(+) "glycoprotein 3-alpha-L-fucosyltransferase A-like, partial "	--	0.37	1e-23	YP_007119656	COG2340	Uncharacterized conserved protein YkwD, contains CAP (CSP/antigen 5/PR1) domain	S	Function unknown ;
AJAP09302	EVMFSAJAP09302 AJAPscaffold274:517941-523212(+) embryonic stem cell-specific 5-hydroxymethylcytosine-binding protein	--	0.38	5e-27	YP_008734464	COG1028	NAD(P)-dependent dehydrogenase, short-chain alcohol dehydrogenase family	IQR	Lipid transport and metabolism ; Secondary metabolites biosynthesis, transport and catabolism ; General function prediction only ;
AJAP05309	EVMFSAJAP05309 AJAPscaffold132:351877-379974(-)	--	0.23	1e-09	YP_003727752	COG0419	DNA repair exonuclease SbcCD ATPase subunit	L	Replication, recombination and repair ;
AJAP06601	EVMFSAJAP06601 AJAPscaffold174:309990-335844(+) uncharacterized protein LOC105443327	--	0.37	4e-07	YP_004458962	COG0666	Ankyrin repeat	T	Signal transduction mechanisms ;
AJAP06735	EVMFSAJAP06735 AJAPscaffold178:477244-481568(+) "Alx1, partial "	--	0.25	4e-11	YP_003758032	COG0383	Alpha-mannosidase	G	Carbohydrate transport and metabolism ;
AJAP17017	EVMFSAJAP17017 AJAPscaffold667:24526-37930(+) hypothetical protein BRAFLDRAFT_280618	--	0.25	1e-13	YP_631810	COG0625	Glutathione S-transferase	O	Posttranslational modification, protein turnover, chaperones ;
AJAP08778	EVMFSAJAP08778 AJAPscaffold255:68504-71894(+) ras-related protein Rab-4B	--	0.37	5e-35	YP_007126539	COG2226	Ubiquinone/menaquinone biosynthesis C-methylase UbiE	H	Coenzyme transport and metabolism ;
AJAP08348	EVMFSAJAP08348 AJAPscaffold236:400987-409194(+) uncharacterized protein LOC100892581	--	0.41	1e-09	YP_008088250	COG0724	RNA recognition motif (RRM) domain	J	Translation, ribosomal structure and biogenesis ;
AJAP28539	EVMFSAJAP28539 AJAPscaffold2185:201291-210591(-) Hypothetical protein CBG05841	--	0.41	7e-72	YP_005441323	COG0637	Beta-phosphoglucomutase or related phosphatase, HAD superfamily	GR	Carbohydrate transport and metabolism ; General function prediction only ;
AJAP01622	EVMFSAJAP01622 AJAPscaffold31:975061-983147(-) hypothetical protein BRAFLDRAFT_281422	--	0.38	4e-94	YP_003640197	COG0513	Superfamily II DNA and RNA helicase	L	Replication, recombination and repair ;
AJAP00458	EVMFSAJAP00458 AJAPscaffold9:276148-283309(-) NK-tumor recognition protein	--	0.34	1e-27	YP_007148541	COG5018	Inhibitor of the KinA pathway to sporulation, predicted exonuclease	R	General function prediction only ;
AJAP03021	EVMFSAJAP03021 AJAPscaffold67:102629-106059(-) uncharacterized protein LOC105344503	--	0.36	8e-19	YP_006667416	COG0665	Glycine/D-amino acid oxidase (deaminating)	E	Amino acid transport and metabolism ;
AJAP20890	EVMFSAJAP20890 AJAPscaffold952:57213-58879(-) "budding uninhibited by benzimidazoles 3 homolog (S. cerevisiae), isoform CRA_a "	--	0.33	3e-26	YP_002130620	COG0052	Ribosomal protein S2	J	Translation, ribosomal structure and biogenesis ;
AJAP04177	EVMFSAJAP04177 AJAPscaffold99:564240-565940(+) uncharacterized protein K02A2.6-like	--	0.39	6e-32	YP_001837992	COG0277	FAD/FMN-containing dehydrogenase	C	Energy production and conversion ;
AJAP14831	EVMFSAJAP14831 AJAPscaffold531:210003-222746(-) uncharacterized protein LOC582310 isoform X2	--	0.26	1e-21	YP_005434991	COG1607	Acyl-CoA hydrolase	I	Lipid transport and metabolism ;
AJAP13905	EVMFSAJAP13905 AJAPscaffold476:238241-240043(-) ankyrin repeat and MYND domain-containing protein 1-like	--	0.58	0	YP_432169	COG2303	Choline dehydrogenase or related flavoprotein	IR	Lipid transport and metabolism ; General function prediction only ;
AJAP09068	EVMFSAJAP09068 AJAPscaffold267:299700-302813(+) uncharacterized protein LOC757118 isoform X2	--	0.43	3e-83	YP_005031606	COG2897	3-mercaptopyruvate sulfurtransferase SseA, contains two rhodanese domains	P	Inorganic ion transport and metabolism ;
AJAP12237	EVMFSAJAP12237 AJAPscaffold402:2224-6288(+)	--	0.36	9e-42	YP_005443398	COG0076	Glutamate or tyrosine decarboxylase or a related PLP-dependent protein	E	Amino acid transport and metabolism ;
AJAP29667	EVMFSAJAP29667 AJAPscaffold2618:13045-22650(+) uncharacterized protein LOC100333395	--	0.23	9e-31	YP_008153173	COG2124	Cytochrome P450	QV	Secondary metabolites biosynthesis, transport and catabolism ; Defense mechanisms ;
AJAP00823	EVMFSAJAP00823 AJAPscaffold16:219322-229150(-) nuclear pore complex protein Nup214	--	0.41	1e-121	YP_006865871	COG0367	Asparagine synthetase B (glutamine-hydrolyzing)	E	Amino acid transport and metabolism ;
AJAP00085	EVMFSAJAP00085 AJAPscaffold2:553948-561886(+) hypothetical protein BRAFLDRAFT_89746	--	0.31	6e-14	YP_001527304	COG1712	Predicted dinucleotide-utilizing enzyme	R	General function prediction only ;
AJAP05360	EVMFSAJAP05360 AJAPscaffold133:633550-639224(+) "deleted in malignant brain tumors 1 protein, partial "	--	0.35	7e-22	YP_007376943	COG1100	GTPase SAR1 family domain	R	General function prediction only ;
AJAP20738	EVMFSAJAP20738 AJAPscaffold941:201200-202786(-) mediator of RNA polymerase II transcription subunit 21 isoform X2	--	0.56	2e-34	YP_003289794	COG1690	RNA-splicing ligase RtcB, repairs tRNA damage	J	Translation, ribosomal structure and biogenesis ;
AJAP06855	EVMFSAJAP06855 AJAPscaffold183:62033-66228(-)	--	0.32	3e-22	YP_005372970	COG1960	Acyl-CoA dehydrogenase related to the alkylation response protein AidB	I	Lipid transport and metabolism ;
AJAP01193	EVMFSAJAP01193 AJAPscaffold23:493031-495630(+) MAP kinase-activating death domain protein isoform X9	--	0.44	7e-11	NP_613310	COG2174	Ribosomal protein L34E	J	Translation, ribosomal structure and biogenesis ;
AJAP10557	EVMFSAJAP10557 AJAPscaffold325:839284-857354(+) uncharacterized protein LOC105258972 isoform X3	--	0.45	7e-87	YP_001319180	COG0473	Isocitrate/isopropylmalate dehydrogenase	CE	Energy production and conversion ; Amino acid transport and metabolism ;
AJAP20308	EVMFSAJAP20308 AJAPscaffold902:99217-102024(-) small nuclear ribonucleoprotein Sm D3-like	--	0.39	1e-34	YP_004972362	COG1335	Nicotinamidase-related amidase	HR	Coenzyme transport and metabolism ; General function prediction only ;
AJAP08858	EVMFSAJAP08858 AJAPscaffold258:140612-146841(-) deleted in malignant brain tumors 1 protein-like	--	0.38	4e-55	YP_001318478	COG2515	1-aminocyclopropane-1-carboxylate deaminase/D-cysteine desulfhydrase, PLP-dependent ACC family	E	Amino acid transport and metabolism ;
AJAP13921	EVMFSAJAP13921 AJAPscaffold477:93765-103201(-)	--	0.39	2e-36	YP_004321420	COG0634	Hypoxanthine-guanine phosphoribosyltransferase	F	Nucleotide transport and metabolism ;
AJAP06159	EVMFSAJAP06159 AJAPscaffold159:548568-563011(-) beta-catenin homolog	--	0.37	1e-88	YP_007069294	COG1249	Pyruvate/2-oxoglutarate dehydrogenase complex, dihydrolipoamide dehydrogenase (E3) component or related enzyme	C	Energy production and conversion ;
AJAP06828	EVMFSAJAP06828 AJAPscaffold182:125815-134456(+) "DNA-directed RNA polymerases I, II, and III subunit RPABC2 "	--	0.39	7e-09	YP_008088579	COG0383	Alpha-mannosidase	G	Carbohydrate transport and metabolism ;
AJAP05010	EVMFSAJAP05010 AJAPscaffold123:650926-659750(-) TNF receptor-associated factor 4	--	0.46	2e-68	YP_007071358	COG0300	Short-chain dehydrogenase	R	General function prediction only ;
AJAP13044	EVMFSAJAP13044 AJAPscaffold435:1187716-1192499(-) WD repeat-containing protein KIAA1875-like isoform X2	--	0.31	2e-17	YP_003510625	COG0406	Broad specificity phosphatase PhoE	G	Carbohydrate transport and metabolism ;
AJAP24026	EVMFSAJAP24026 AJAPscaffold1285:116167-124593(+) cytochrome b ascorbate-dependent protein 3 isoform X2	--	0.71	1e-130	YP_004679283	COG1104	Cysteine sulfinate desulfinase/cysteine desulfurase or related enzyme	E	Amino acid transport and metabolism ;
AJAP05391	EVMFSAJAP05391 AJAPscaffold134:486835-499993(-)	--	0.29	2e-07	YP_007079232	COG1100	GTPase SAR1 family domain	R	General function prediction only ;
AJAP20063	EVMFSAJAP20063 AJAPscaffold880:162737-168118(+) probable ATP-dependent RNA helicase DDX10	--	0.56	1e-149	YP_003268839	COG1960	Acyl-CoA dehydrogenase related to the alkylation response protein AidB	I	Lipid transport and metabolism ;
AJAP17342	EVMFSAJAP17342 AJAPscaffold687:478533-513519(-) kinesin-like protein KIF6	--	0.3	7e-31	YP_007072004	COG1017	Hemoglobin-like flavoprotein	C	Energy production and conversion ;
AJAP00794	EVMFSAJAP00794 AJAPscaffold15:577849-591698(+) "hypothetical protein N306_06212, partial "	--	0.29	9e-25	YP_360177	COG0515	Serine/threonine protein kinase	T	Signal transduction mechanisms ;
AJAP02584	EVMFSAJAP02584 AJAPscaffold55:745460-750746(-) hypothetical protein DAPPUDRAFT_309652	--	0.41	2e-70	YP_007143389	COG0491	Glyoxylase or a related metal-dependent hydrolase, beta-lactamase superfamily II	R	General function prediction only ;
AJAP20939	EVMFSAJAP20939 AJAPscaffold955:448603-454556(+) glutathione peroxidase 1-like	--	0.54	4e-30	YP_001545943	COG0545	FKBP-type peptidyl-prolyl cis-trans isomerase	O	Posttranslational modification, protein turnover, chaperones ;
AJAP21246	EVMFSAJAP21246 AJAPscaffold984:62456-65379(+)	--	0.39	3e-08	YP_006912268	COG0143	Methionyl-tRNA synthetase	J	Translation, ribosomal structure and biogenesis ;
AJAP08802	EVMFSAJAP08802 AJAPscaffold255:512105-548312(-) neurotrypsin-like	--	0.29	1e-27	YP_004050921	COG4249	Uncharacterized protein, contains caspase domain	R	General function prediction only ;
AJAP20203	EVMFSAJAP20203 AJAPscaffold893:119053-123417(-)	--	0.26	3e-61	YP_007072815	COG0699	Replication fork clamp-binding protein CrfC (dynamin-like GTPase family)	L	Replication, recombination and repair ;
AJAP08568	EVMFSAJAP08568 AJAPscaffold246:825449-829247(+) "E3 ubiquitin-protein ligase HERC2, partial "	--	0.5	6e-20	YP_004458431	COG1631	Ribosomal protein L44E	J	Translation, ribosomal structure and biogenesis ;
AJAP27811	EVMFSAJAP27811 AJAPscaffold1972:175175-186506(-) inter-alpha-trypsin inhibitor heavy chain H2	--	0.65	0	YP_004679117	COG0649	NADH:ubiquinone oxidoreductase 49 kD subunit (chain D)	C	Energy production and conversion ;
AJAP18465	EVMFSAJAP18465 AJAPscaffold765:171331-203847(+) potassium channel subfamily K member 16	--	0.31	2e-06	YP_875591	COG3794	Plastocyanin	C	Energy production and conversion ;
AJAP16896	EVMFSAJAP16896 AJAPscaffold660:100853-104159(-) hypothetical protein BRAFLDRAFT_102221	--	0.31	2e-24	YP_524507	COG0625	Glutathione S-transferase	O	Posttranslational modification, protein turnover, chaperones ;
AJAP09707	EVMFSAJAP09707 AJAPscaffold290:100586-129643(-) hypothetical protein BRAFLDRAFT_63830	--	0.41	1e-118	YP_007320842	COG3669	Alpha-L-fucosidase	G	Carbohydrate transport and metabolism ;
AJAP03835	EVMFSAJAP03835 AJAPscaffold88:413477-426892(-) polyphosphoinositide phosphatase	--	0.38	4e-61	YP_001275313	COG0028	Acetolactate synthase large subunit or other thiamine pyrophosphate-requiring enzyme	EH	Amino acid transport and metabolism ; Coenzyme transport and metabolism ;
AJAP14946	EVMFSAJAP14946 AJAPscaffold537:581045-586823(+) hypothetical protein TcasGA2_TC008495	--	0.35	1e-16	YP_003807239	COG0123	Acetoin utilization deacetylase AcuC or a related deacetylase	BQ	Chromatin structure and dynamics ; Secondary metabolites biosynthesis, transport and catabolism ;
AJAP30180	EVMFSAJAP30180 AJAPscaffold2929:3435-5412(+) stage specific activator protein	--	0.42	6e-11	NP_247437	COG0255	Ribosomal protein L29	J	Translation, ribosomal structure and biogenesis ;
AJAP10903	EVMFSAJAP10903 AJAPscaffold340:94004-102286(-) fragile X mental retardation syndrome-related protein 1 homolog B-like	--	0.38	3e-19	YP_004672440	COG0615	Glycerol-3-phosphate cytidylyltransferase, cytidylyltransferase family	M	Cell wall/membrane/envelope biogenesis ;
AJAP04606	EVMFSAJAP04606 AJAPscaffold112:259072-263652(-) glycoprotein 3-alpha-L-fucosyltransferase A-like	--	0.34	7e-43	YP_001412028	COG0354	Folate-binding Fe-S cluster repair protein YgfZ, possible role in tRNA modification	O	Posttranslational modification, protein turnover, chaperones ;
AJAP13205	EVMFSAJAP13205 AJAPscaffold442:608759-616368(+)	--	0.25	5e-24	YP_628824	COG1409	3',5'-cyclic AMP phosphodiesterase CpdA	T	Signal transduction mechanisms ;
AJAP30294	EVMFSAJAP30294 AJAPscaffold3144:470-4162(-) "solute carrier family 2, facilitated glucose transporter member 5 "	--	0.77	1e-79	YP_006371395	COG1894	NADH:ubiquinone oxidoreductase, NADH-binding 51 kD subunit (chain F)	C	Energy production and conversion ;
AJAP15322	EVMFSAJAP15322 AJAPscaffold557:324138-338596(-) vacuolar protein sorting-associated protein 35	--	0.27	9e-66	YP_001522952	COG3321	Acyl transferase domain in polyketide synthase (PKS) enzymes	Q	Secondary metabolites biosynthesis, transport and catabolism ;
AJAP09169	EVMFSAJAP09169 AJAPscaffold270:703248-714924(+) uncharacterized protein LOC101854469	--	0.37	9e-15	YP_008547523	COG3118	Negative regulator of GroEL, contains thioredoxin-like and TPR-like domains	O	Posttranslational modification, protein turnover, chaperones ;
AJAP19958	EVMFSAJAP19958 AJAPscaffold871:10340-28289(-) cholinesterase 1	--	0.46	0	YP_558747	COG1250	3-hydroxyacyl-CoA dehydrogenase	I	Lipid transport and metabolism ;
AJAP18963	EVMFSAJAP18963 AJAPscaffold796:358877-393168(+) septin-5 isoform X1	--	0.22	2e-08	YP_003148301	COG3206	Uncharacterized protein involved in exopolysaccharide biosynthesis	M	Cell wall/membrane/envelope biogenesis ;
AJAP09880	EVMFSAJAP09880 AJAPscaffold296:605129-612535(+) receptor-type tyrosine-protein phosphatase kappa	--	0.67	2e-75	YP_005847643	COG0372	Citrate synthase	C	Energy production and conversion ;
AJAP26676	EVMFSAJAP26676 AJAPscaffold1699:97856-107219(-) E3 SUMO-protein ligase RanBP2-like	--	0.41	1e-180	YP_634186	COG0326	Molecular chaperone, HSP90 family	O	Posttranslational modification, protein turnover, chaperones ;
AJAP09114	EVMFSAJAP09114 AJAPscaffold269:166788-176518(-) leucine-rich repeats and immunoglobulin-like domains protein 2 isoform X2	--	0.33	1e-83	YP_008153207	COG2046	ATP sulfurylase (sulfate adenylyltransferase)	P	Inorganic ion transport and metabolism ;
AJAP11746	EVMFSAJAP11746 AJAPscaffold377:532967-543520(+)	--	0.34	3e-55	YP_004467915	COG3483	Tryptophan 2,3-dioxygenase (vermilion)	E	Amino acid transport and metabolism ;
AJAP25298	EVMFSAJAP25298 AJAPscaffold1458:4025-17483(+) ankyrin repeat domain-containing protein 42	--	0.48	1e-165	YP_005887633	COG1250	3-hydroxyacyl-CoA dehydrogenase	I	Lipid transport and metabolism ;
AJAP08169	EVMFSAJAP08169 AJAPscaffold230:755181-764801(-) alpha-1A adrenergic receptor-like	--	0.73	0	NP_970434	COG0538	Isocitrate dehydrogenase	C	Energy production and conversion ;
AJAP01662	EVMFSAJAP01662 AJAPscaffold32:978211-984149(-) hypothetical protein BRAFLDRAFT_280019	--	0.38	5e-35	YP_002762368	COG1250	3-hydroxyacyl-CoA dehydrogenase	I	Lipid transport and metabolism ;
AJAP09882	EVMFSAJAP09882 AJAPscaffold296:621241-627617(+) pre-mRNA-splicing factor RBM22-like	--	0.51	0	YP_004013159	COG0459	Chaperonin GroEL (HSP60 family)	O	Posttranslational modification, protein turnover, chaperones ;
AJAP03428	EVMFSAJAP03428 AJAPscaffold77:135206-148796(-) ELL-associated factor 2-like	--	0.49	1e-146	YP_003706385	COG0183	Acetyl-CoA acetyltransferase	I	Lipid transport and metabolism ;
AJAP06162	EVMFSAJAP06162 AJAPscaffold159:585380-592166(+) expressed unknown protein	--	0.63	1e-124	YP_002236354	COG0039	Malate/lactate dehydrogenase	C	Energy production and conversion ;
AJAP29428	EVMFSAJAP29428 AJAPscaffold2522:22995-32635(-) bone morphogenetic protein receptor type-1B	--	0.67	0	YP_004901101	COG0443	Molecular chaperone DnaK (HSP70)	O	Posttranslational modification, protein turnover, chaperones ;
AJAP27703	EVMFSAJAP27703 AJAPscaffold1943:55661-66771(+) fructose-bisphosphate aldolase	--	0.46	1e-127	YP_003289423	COG0112	Glycine/serine hydroxymethyltransferase	E	Amino acid transport and metabolism ;
AJAP15909	EVMFSAJAP15909 AJAPscaffold596:185775-197861(+) uncharacterized protein LOC592748	--	0.41	2e-10	YP_002309208	COG0724	RNA recognition motif (RRM) domain	J	Translation, ribosomal structure and biogenesis ;
AJAP06236	EVMFSAJAP06236 AJAPscaffold162:104457-117247(+) uncharacterized protein LOC105444571	--	0.28	2e-17	YP_001411387	COG0625	Glutathione S-transferase	O	Posttranslational modification, protein turnover, chaperones ;
AJAP30127	EVMFSAJAP30127 AJAPscaffold2884:11429-14703(+) "procollagen-lysine,2-oxoglutarate 5-dioxygenase 1 "	--	0.47	8e-89	YP_005083112	COG1960	Acyl-CoA dehydrogenase related to the alkylation response protein AidB	I	Lipid transport and metabolism ;
AJAP09447	EVMFSAJAP09447 AJAPscaffold278:712838-718711(-) neurogenic locus notch homolog protein 1 isoform X2	--	0.35	2e-28	YP_001864889	COG2319	WD40 repeat	R	General function prediction only ;
AJAP02851	EVMFSAJAP02851 AJAPscaffold63:392161-404264(-) hypothetical protein CAPTEDRAFT_184330	--	0.52	0	YP_003804586	COG0143	Methionyl-tRNA synthetase	J	Translation, ribosomal structure and biogenesis ;
AJAP02907	EVMFSAJAP02907 AJAPscaffold64:449807-454526(+) coiled-coil domain-containing protein 108	--	0.52	2e-40	YP_004596997	COG3613	Nucleoside 2-deoxyribosyltransferase	F	Nucleotide transport and metabolism ;
AJAP08989	EVMFSAJAP08989 AJAPscaffold264:326422-334054(-) zinc finger MYM-type protein 1-like	--	0.68	0	YP_004985508	COG1960	Acyl-CoA dehydrogenase related to the alkylation response protein AidB	I	Lipid transport and metabolism ;
AJAP06024	EVMFSAJAP06024 AJAPscaffold154:916898-922140(+)	--	0.35	6e-30	NP_126298	COG0638	20S proteasome, alpha and beta subunits	O	Posttranslational modification, protein turnover, chaperones ;
AJAP29520	EVMFSAJAP29520 AJAPscaffold2555:2476-18661(-) "serine/threonine-protein kinase 31, partial "	--	0.3	5e-31	YP_135342	COG0144	16S rRNA C967 or C1407 C5-methylase, RsmB/RsmF family	J	Translation, ribosomal structure and biogenesis ;
AJAP04161	EVMFSAJAP04161 AJAPscaffold99:95776-103691(-) uncharacterized protein LOC575154	--	0.57	4e-79	YP_422040	COG1028	NAD(P)-dependent dehydrogenase, short-chain alcohol dehydrogenase family	IQR	Lipid transport and metabolism ; Secondary metabolites biosynthesis, transport and catabolism ; General function prediction only ;
AJAP23993	EVMFSAJAP23993 AJAPscaffold1280:98619-102460(-)	--	0.51	3e-22	NP_293890	COG4281	Acyl-CoA-binding protein	I	Lipid transport and metabolism ;
AJAP04176	EVMFSAJAP04176 AJAPscaffold99:558207-561071(+) "megakaryocyte-associated tyrosine kinase, isoform CRA_b "	--	0.46	4e-50	YP_004685242	COG0277	FAD/FMN-containing dehydrogenase	C	Energy production and conversion ;
AJAP05120	EVMFSAJAP05120 AJAPscaffold127:549439-553185(+)	--	0.27	2e-10	NP_486690	COG4178	ABC-type uncharacterized transport system, permease and ATPase components	R	General function prediction only ;
AJAP16792	EVMFSAJAP16792 AJAPscaffold653:264885-266299(-) hypothetical protein BRAFLDRAFT_233969	--	0.35	3e-23	YP_944432	COG0494	8-oxo-dGTP pyrophosphatase MutT and related house-cleaning NTP pyrophosphohydrolases, NUDIX family	V	Defense mechanisms ;
AJAP22438	EVMFSAJAP22438 AJAPscaffold1097:101992-107580(-)	--	0.44	2e-80	YP_589629	COG1446	Isoaspartyl peptidase or L-asparaginase, Ntn-hydrolase superfamily	E	Amino acid transport and metabolism ;
AJAP22771	EVMFSAJAP22771 AJAPscaffold1134:136805-158103(+) uncharacterized protein LOC105445865 isoform X3	--	0.38	3e-70	YP_007058022	COG4886	Leucine-rich repeat (LRR) protein	K	Transcription ;
AJAP08134	EVMFSAJAP08134 AJAPscaffold230:66151-69899(-) "ATP synthase-coupling factor 6, mitochondrial "	--	0.33	2e-43	YP_422468	COG5387	Chaperone required for the assembly of the mitochondrial F1-ATPase	O	Posttranslational modification, protein turnover, chaperones ;
AJAP18655	EVMFSAJAP18655 AJAPscaffold777:316084-327165(-) leucine-rich repeat-containing protein 49	--	0.34	1e-31	YP_001511011	COG2319	WD40 repeat	R	General function prediction only ;
AJAP11870	EVMFSAJAP11870 AJAPscaffold384:514-16216(-) probable G-protein coupled receptor 112	--	0.3	3e-05	NP_242819	COG1597	Diacylglycerol kinase family enzyme	IR	Lipid transport and metabolism ; General function prediction only ;
AJAP09085	EVMFSAJAP09085 AJAPscaffold268:153145-165988(-) ubiquitin specific peptidase 25	--	0.33	8e-77	YP_002492482	COG1196	Chromosome segregation ATPase	D	Cell cycle control, cell division, chromosome partitioning ;
AJAP14793	EVMFSAJAP14793 AJAPscaffold528:270365-280092(-) isoaspartyl peptidase/L-asparaginase-like	--	0.37	4e-79	YP_002299926	COG2089	Sialic acid synthase SpsE, contains C-terminal SAF domain	M	Cell wall/membrane/envelope biogenesis ;
AJAP14927	EVMFSAJAP14927 AJAPscaffold537:87027-87455(+) focadhesin isoform X2	--	0.36	2e-17	YP_006860896	COG0051	Ribosomal protein S10	J	Translation, ribosomal structure and biogenesis ;
AJAP18726	EVMFSAJAP18726 AJAPscaffold781:54198-69866(+) cyclin-D-binding Myb-like transcription factor 1 isoform X2	--	0.51	0	YP_001515721	COG0339	Zn-dependent oligopeptidase	E	Amino acid transport and metabolism ;
AJAP08750	EVMFSAJAP08750 AJAPscaffold252:767979-781644(+) saccharopine dehydrogenase-like oxidoreductase-like	--	0.27	6e-08	YP_007206364	COG0452	Phosphopantothenoylcysteine synthetase/decarboxylase	H	Coenzyme transport and metabolism ;
AJAP11847	EVMFSAJAP11847 AJAPscaffold383:74593-79567(+) uncharacterized protein LOC102805364	--	0.66	1e-111	YP_005027230	COG0119	Isopropylmalate/homocitrate/citramalate synthases	E	Amino acid transport and metabolism ;
AJAP13860	EVMFSAJAP13860 AJAPscaffold475:88915-94232(-) serine protease 23-like	--	0.42	7e-52	YP_003542016	COG0120	Ribose 5-phosphate isomerase	G	Carbohydrate transport and metabolism ;
AJAP25049	EVMFSAJAP25049 AJAPscaffold1416:157238-163276(-) ankyrin and armadillo repeat-containing protein	--	0.28	2e-27	YP_003480753	COG0665	Glycine/D-amino acid oxidase (deaminating)	E	Amino acid transport and metabolism ;
AJAP22489	EVMFSAJAP22489 AJAPscaffold1102:27541-53585(+) uncharacterized protein LOC578978 isoform X16	--	0.28	8e-45	YP_008974659	COG2175	Taurine dioxygenase, alpha-ketoglutarate-dependent	Q	Secondary metabolites biosynthesis, transport and catabolism ;
AJAP15418	EVMFSAJAP15418 AJAPscaffold564:158318-165750(-) hypothetical protein DFA_08472	--	0.37	2e-54	YP_005031384	COG2267	Lysophospholipase, alpha-beta hydrolase superfamily	I	Lipid transport and metabolism ;
AJAP15456	EVMFSAJAP15456 AJAPscaffold566:223502-239170(+) hypothetical protein D918_02352	--	0.24	1e-07	YP_007129156	COG2319	WD40 repeat	R	General function prediction only ;
AJAP13411	EVMFSAJAP13411 AJAPscaffold451:734360-746184(+) endonuclease-reverse transcriptase	--	0.3	2e-24	NP_106043	COG4976	Predicted methyltransferase, contains TPR repeat	R	General function prediction only ;
AJAP08115	EVMFSAJAP08115 AJAPscaffold229:93281-94388(+) 40S ribosomal protein S20	--	0.36	6e-24	YP_001002498	COG1028	NAD(P)-dependent dehydrogenase, short-chain alcohol dehydrogenase family	IQR	Lipid transport and metabolism ; Secondary metabolites biosynthesis, transport and catabolism ; General function prediction only ;
AJAP24461	EVMFSAJAP24461 AJAPscaffold1336:168226-170975(-)	--	0.52	2e-19	YP_004513298	COG0365	Acyl-coenzyme A synthetase/AMP-(fatty) acid ligase	I	Lipid transport and metabolism ;
AJAP17009	EVMFSAJAP17009 AJAPscaffold666:176155-192183(-) acid trehalase-like protein 1	--	0.3	1e-34	YP_005610059	COG0596	Pimeloyl-ACP methyl ester carboxylesterase	HR	Coenzyme transport and metabolism ; General function prediction only ;
AJAP21967	EVMFSAJAP21967 AJAPscaffold1047:33659-34657(+) cAMP-regulated D2 protein-like	--	0.27	9e-23	YP_007072815	COG0699	Replication fork clamp-binding protein CrfC (dynamin-like GTPase family)	L	Replication, recombination and repair ;
AJAP25546	EVMFSAJAP25546 AJAPscaffold1494:103363-112477(+) NXPE family member 3-like isoform X2	--	0.37	2e-06	YP_007892	COG0724	RNA recognition motif (RRM) domain	J	Translation, ribosomal structure and biogenesis ;
AJAP25487	EVMFSAJAP25487 AJAPscaffold1489:92729-101539(+) uncharacterized protein LOC100888830	--	0.51	7e-71	YP_003651141	COG0259	Pyridoxine/pyridoxamine 5'-phosphate oxidase	H	Coenzyme transport and metabolism ;
AJAP08041	EVMFSAJAP08041 AJAPscaffold228:23867-31942(-)	--	0.33	3e-38	YP_002250939	COG0647	Ribonucleotide monophosphatase NagD, HAD superfamily	F	Nucleotide transport and metabolism ;
AJAP07321	EVMFSAJAP07321 AJAPscaffold202:214352-218056(-) serum paraoxonase/arylesterase 1-like	--	0.38	2e-10	YP_003442846	COG0607	Rhodanese-related sulfurtransferase	P	Inorganic ion transport and metabolism ;
AJAP15671	EVMFSAJAP15671 AJAPscaffold580:294-6088(-) "dystrophin, isoform E "	--	0.64	1e-36	YP_723140	COG0060	Isoleucyl-tRNA synthetase	J	Translation, ribosomal structure and biogenesis ;
AJAP23423	EVMFSAJAP23423 AJAPscaffold1214:103998-129218(-) myeloid differentiation primary response protein 88	--	0.3	4e-33	YP_003901943	COG0639	Diadenosine tetraphosphatase ApaH/serine/threonine protein phosphatase, PP2A family	T	Signal transduction mechanisms ;
AJAP03504	EVMFSAJAP03504 AJAPscaffold79:580859-583294(+) receptor-type tyrosine-protein phosphatase mu	--	0.48	3e-37	YP_757593	COG2086	Electron transfer flavoprotein, alpha and beta subunits	C	Energy production and conversion ;
AJAP22774	EVMFSAJAP22774 AJAPscaffold1134:187258-195672(-) transmembrane protein 184C-like isoform X1	--	0.53	1e-109	NP_248170	COG1222	ATP-dependent 26S proteasome regulatory subunit	O	Posttranslational modification, protein turnover, chaperones ;
AJAP07938	EVMFSAJAP07938 AJAPscaffold224:1161412-1164778(-)	--	0.36	8e-06	YP_003395154	COG5272	Ubiquitin	O	Posttranslational modification, protein turnover, chaperones ;
AJAP25233	EVMFSAJAP25233 AJAPscaffold1449:31185-43259(+) LOW QUALITY PROTEIN: nuclear factor 1 C-type	--	0.51	3e-93	YP_003956501	COG0473	Isocitrate/isopropylmalate dehydrogenase	CE	Energy production and conversion ; Amino acid transport and metabolism ;
AJAP18464	EVMFSAJAP18464 AJAPscaffold765:166822-171223(+) "uncharacterized protein LOC105343844, partial "	--	0.32	7e-16	YP_875591	COG3794	Plastocyanin	C	Energy production and conversion ;
AJAP08044	EVMFSAJAP08044 AJAPscaffold228:127620-133773(+)	--	0.38	7e-08	YP_002607731	COG0724	RNA recognition motif (RRM) domain	J	Translation, ribosomal structure and biogenesis ;
AJAP04053	EVMFSAJAP04053 AJAPscaffold95:572844-578282(-) solute carrier family 13 member 2 isoform 2	--	0.4	4e-21	YP_003653682	COG1274	Phosphoenolpyruvate carboxykinase, GTP-dependent	C	Energy production and conversion ;
AJAP18152	EVMFSAJAP18152 AJAPscaffold744:90535-96928(-) transmembrane emp24 domain-containing protein 3	--	0.61	4e-66	YP_003952519	COG1024	Enoyl-CoA hydratase/carnithine racemase	I	Lipid transport and metabolism ;
AJAP25625	EVMFSAJAP25625 AJAPscaffold1506:8017-20425(+) galactosylceramide sulfotransferase isoform X2	--	0.29	5e-10	YP_003340218	COG2319	WD40 repeat	R	General function prediction only ;
AJAP02147	EVMFSAJAP02147 AJAPscaffold44:1368427-1393798(+) cholecystokinin receptor type A-like	--	0.52	0	YP_004041656	COG0505	Carbamoylphosphate synthase small subunit	EF	Amino acid transport and metabolism ; Nucleotide transport and metabolism ;
AJAP24917	EVMFSAJAP24917 AJAPscaffold1397:47626-51401(+) uncharacterized protein FLJ43738	--	0.41	6e-42	NP_846900	COG0424	Predicted house-cleaning NTP pyrophosphatase, Maf/HAM1 superfamily	Q	Secondary metabolites biosynthesis, transport and catabolism ;
AJAP27925	EVMFSAJAP27925 AJAPscaffold2003:59552-69354(+)	--	0.4	1e-110	YP_004780353	COG5256	Translation elongation factor EF-1alpha (GTPase)	J	Translation, ribosomal structure and biogenesis ;
AJAP24377	EVMFSAJAP24377 AJAPscaffold1325:76284-86054(-) uncharacterized protein LOC590372	--	0.55	1e-128	YP_003674033	COG0033	Phosphoglucomutase	G	Carbohydrate transport and metabolism ;
AJAP18698	EVMFSAJAP18698 AJAPscaffold780:810-1115(-)	--	0.45	6e-16	YP_003548553	COG0526	Thiol-disulfide isomerase or thioredoxin	O	Posttranslational modification, protein turnover, chaperones ;
AJAP04415	EVMFSAJAP04415 AJAPscaffold106:138667-140398(-) DM DNA-binding protein	--	0.36	4e-22	YP_007687287	COG1358	Ribosomal protein L7Ae or related RNA K-turn-binding protein	J	Translation, ribosomal structure and biogenesis ;
AJAP13039	EVMFSAJAP13039 AJAPscaffold435:1044782-1103923(-)	--	0.45	1e-138	YP_591235	COG0076	Glutamate or tyrosine decarboxylase or a related PLP-dependent protein	E	Amino acid transport and metabolism ;
AJAP28426	EVMFSAJAP28426 AJAPscaffold2158:21369-24516(+) S-formylglutathione hydrolase	--	0.31	9e-07	YP_007159213	COG3596	Predicted GTPase	R	General function prediction only ;
AJAP19842	EVMFSAJAP19842 AJAPscaffold864:22474-36978(+) RNA-directed DNA polymerase from mobile element jockey-like	--	0.32	2e-37	YP_008154052	COG1058	Predicted nucleotide-utilizing enzyme related to molybdopterin-biosynthesis enzyme MoeA	R	General function prediction only ;
AJAP01815	EVMFSAJAP01815 AJAPscaffold37:667909-671255(+) complement factor B-2	--	0.46	3e-99	YP_003199117	COG0646	Methionine synthase I (cobalamin-dependent), methyltransferase domain	E	Amino acid transport and metabolism ;
AJAP29406	EVMFSAJAP29406 AJAPscaffold2508:21963-22833(+) predicted protein	--	0.41	5e-13	NP_294755	COG1304	FMN-dependent dehydrogenase, includes L-lactate dehydrogenase and type II isopentenyl diphosphate isomerase	CIR	Energy production and conversion ; Lipid transport and metabolism ; General function prediction only ;
AJAP28263	EVMFSAJAP28263 AJAPscaffold2102:12095-21505(-) vacuolar protein sorting-associated protein 8 homolog	--	0.48	3e-05	YP_007203225	COG1530	Ribonuclease G or E	J	Translation, ribosomal structure and biogenesis ;
AJAP00030	EVMFSAJAP00030 AJAPscaffold1:1037816-1042920(-)	--	0.6	7e-76	YP_005031292	COG1905	NADH:ubiquinone oxidoreductase 24 kD subunit (chain E)	C	Energy production and conversion ;
AJAP24921	EVMFSAJAP24921 AJAPscaffold1397:74617-90749(-) DNA-directed RNA polymerase I subunit RPA1	--	0.35	1e-46	YP_004004386	COG2123	Exosome complex RNA-binding protein Rrp42, RNase PH superfamily	J	Translation, ribosomal structure and biogenesis ;
AJAP01346	EVMFSAJAP01346 AJAPscaffold26:409463-416680(-) uncharacterized protein LOC100889921	--	0.44	1e-60	YP_001629817	COG1028	NAD(P)-dependent dehydrogenase, short-chain alcohol dehydrogenase family	IQR	Lipid transport and metabolism ; Secondary metabolites biosynthesis, transport and catabolism ; General function prediction only ;
AJAP23740	EVMFSAJAP23740 AJAPscaffold1252:51361-72713(-) uncharacterized protein LOC753783	--	0.3	6e-84	NP_354202	COG5108	Mitochondrial DNA-directed RNA polymerase	K	Transcription ;
AJAP13953	EVMFSAJAP13953 AJAPscaffold478:115004-126007(+)	--	0.36	6e-55	YP_005091530	COG0111	Phosphoglycerate dehydrogenase or related dehydrogenase	HR	Coenzyme transport and metabolism ; General function prediction only ;
AJAP25632	EVMFSAJAP25632 AJAPscaffold1507:46859-47973(+) hypothetical protein BRAFLDRAFT_238030	--	0.46	4e-12	YP_003142919	COG0394	Protein-tyrosine-phosphatase	T	Signal transduction mechanisms ;
AJAP00216	EVMFSAJAP00216 AJAPscaffold4:1225469-1230991(+) short transient receptor potential channel 3 isoform X2	--	0.39	5e-07	YP_003886356	COG2931	Ca2+-binding protein, RTX toxin-related	Q	Secondary metabolites biosynthesis, transport and catabolism ;
AJAP12653	EVMFSAJAP12653 AJAPscaffold420:172997-190149(+) "Retrovirus-related Pol polyprotein from transposon 412, partial "	--	0.23	2e-06	YP_007065966	COG1100	GTPase SAR1 family domain	R	General function prediction only ;
AJAP23555	EVMFSAJAP23555 AJAPscaffold1229:118865-133880(+) RRP12-like protein isoform X2	--	0.33	2e-14	YP_004694873	COG0666	Ankyrin repeat	T	Signal transduction mechanisms ;
AJAP01844	EVMFSAJAP01844 AJAPscaffold38:359968-360668(-) fibrinogen-like protein 1	--	0.25	4e-07	YP_007174826	COG3118	Negative regulator of GroEL, contains thioredoxin-like and TPR-like domains	O	Posttranslational modification, protein turnover, chaperones ;
AJAP05707	EVMFSAJAP05707 AJAPscaffold144:323624-326110(+) LOW QUALITY PROTEIN: multiple epidermal growth factor-like domains protein 6	--	0.54	2e-72	YP_003290393	COG0179	2-keto-4-pentenoate hydratase/2-oxohepta-3-ene-1,7-dioic acid hydratase (catechol pathway)	Q	Secondary metabolites biosynthesis, transport and catabolism ;
AJAP16234	EVMFSAJAP16234 AJAPscaffold616:350313-354768(+)	--	0.25	3e-06	YP_002924097	COG3468	Type V secretory pathway, adhesin AidA	MU	Cell wall/membrane/envelope biogenesis ; Intracellular trafficking, secretion, and vesicular transport ;
AJAP16101	EVMFSAJAP16101 AJAPscaffold608:171915-176446(-) "probable hydrolase PNKD, partial "	--	0.38	4e-20	YP_134852	COG0103	Ribosomal protein S9	J	Translation, ribosomal structure and biogenesis ;
AJAP01147	EVMFSAJAP01147 AJAPscaffold22:730589-740175(+) nuclear protein localization protein 4 homolog	--	0.25	1e-25	NP_126050	COG1196	Chromosome segregation ATPase	D	Cell cycle control, cell division, chromosome partitioning ;
AJAP17687	EVMFSAJAP17687 AJAPscaffold716:172727-174444(+) VWFA and cache domain-containing protein 1-like	--	0.27	2e-30	YP_001996248	COG1409	3',5'-cyclic AMP phosphodiesterase CpdA	T	Signal transduction mechanisms ;
AJAP00388	EVMFSAJAP00388 AJAPscaffold7:857053-864985(-) dehydrogenase/reductase SDR family member 7 isoform X1	--	0.5	3e-39	YP_007083098	COG1490	D-Tyr-tRNAtyr deacylase	J	Translation, ribosomal structure and biogenesis ;
AJAP17481	EVMFSAJAP17481 AJAPscaffold699:179814-188541(+) hypothetical protein BRAFLDRAFT_121844	--	0.3	6e-07	YP_003505652	COG4191	Signal transduction histidine kinase regulating C4-dicarboxylate transport system	T	Signal transduction mechanisms ;
AJAP22267	EVMFSAJAP22267 AJAPscaffold1079:206679-229696(+)	--	0.34	6e-89	YP_005846742	COG1384	Lysyl-tRNA synthetase, class I	J	Translation, ribosomal structure and biogenesis ;
AJAP02409	EVMFSAJAP02409 AJAPscaffold51:43500-46392(+) LOW QUALITY PROTEIN: ATPase family AAA domain-containing protein 2B	--	0.35	4e-09	YP_008153489	COG0724	RNA recognition motif (RRM) domain	J	Translation, ribosomal structure and biogenesis ;
AJAP08659	EVMFSAJAP08659 AJAPscaffold249:461441-473071(-) uncharacterized protein LOC105439079	--	0.35	1e-45	YP_001623978	COG1063	Threonine dehydrogenase or related Zn-dependent dehydrogenase	ER	Amino acid transport and metabolism ; General function prediction only ;
AJAP28095	EVMFSAJAP28095 AJAPscaffold2049:65645-75284(-)	--	0.26	6e-13	YP_004865328	COG5452	Uncharacterized protein	S	Function unknown ;
AJAP14398	EVMFSAJAP14398 AJAPscaffold506:255368-262131(-) LIM/homeobox protein Lhx4 isoform X2	--	0.52	4e-18	YP_847206	COG0115	Branched-chain amino acid aminotransferase/4-amino-4-deoxychorismate lyase	EH	Amino acid transport and metabolism ; Coenzyme transport and metabolism ;
AJAP24483	EVMFSAJAP24483 AJAPscaffold1340:101262-113428(-) "Histone-lysine N-methyltransferase PRDM9, partial "	--	0.38	1e-130	YP_004932466	COG0143	Methionyl-tRNA synthetase	J	Translation, ribosomal structure and biogenesis ;
AJAP22537	EVMFSAJAP22537 AJAPscaffold1106:264384-274400(+) serine/threonine-protein phosphatase 4 regulatory subunit 3A	--	0.39	2e-13	YP_007123157	COG2319	WD40 repeat	R	General function prediction only ;
AJAP21229	EVMFSAJAP21229 AJAPscaffold981:216293-221799(-) hyalin	--	0.38	1e-126	YP_001867896	COG0318	Acyl-CoA synthetase (AMP-forming)/AMP-acid ligase II	IQ	Lipid transport and metabolism ; Secondary metabolites biosynthesis, transport and catabolism ;
AJAP13653	EVMFSAJAP13653 AJAPscaffold465:110089-114260(+) protein crumbs isoform X3	--	0.52	1e-55	YP_005030649	COG3155	Enhancing lycopene biosynthesis protein 2	Q	Secondary metabolites biosynthesis, transport and catabolism ;
AJAP05800	EVMFSAJAP05800 AJAPscaffold147:457599-464762(+)	--	0.33	8e-15	YP_686580	COG1097	Exosome complex RNA-binding protein Rrp4, contains S1 and KH domains	J	Translation, ribosomal structure and biogenesis ;
AJAP22088	EVMFSAJAP22088 AJAPscaffold1061:97814-100996(+) autocrine proliferation repressor protein A-like	--	0.43	2e-18	YP_003283858	COG0102	Ribosomal protein L13	J	Translation, ribosomal structure and biogenesis ;
AJAP03903	EVMFSAJAP03903 AJAPscaffold91:69141-88935(+) cation-independent mannose-6-phosphate receptor	--	0.34	2e-10	YP_551493	COG2940	SET domain-containing protein (function unknown)	R	General function prediction only ;
AJAP04227	EVMFSAJAP04227 AJAPscaffold99:1799944-1800744(-)	--	0.37	4e-20	YP_003073356	COG3291	PKD repeat	S	Function unknown ;
AJAP23192	EVMFSAJAP23192 AJAPscaffold1188:122874-130308(-) centrosomal protein of 162 kDa	--	0.36	1e-106	YP_007145272	COG0034	Glutamine phosphoribosylpyrophosphate amidotransferase	F	Nucleotide transport and metabolism ;
AJAP00400	EVMFSAJAP00400 AJAPscaffold7:1118427-1122565(+) hypothetical protein BRAFLDRAFT_115611	--	0.32	2e-20	YP_008090392	COG0666	Ankyrin repeat	T	Signal transduction mechanisms ;
AJAP15437	EVMFSAJAP15437 AJAPscaffold565:69046-82754(+)	--	0.46	1e-145	YP_005605100	COG0154	Asp-tRNAAsn/Glu-tRNAGln amidotransferase A subunit or related amidase	J	Translation, ribosomal structure and biogenesis ;
AJAP08414	EVMFSAJAP08414 AJAPscaffold239:49390-62865(-) uncharacterized protein LOC103462836	--	0.35	5e-36	YP_005594283	COG0263	Glutamate 5-kinase	E	Amino acid transport and metabolism ;
AJAP18588	EVMFSAJAP18588 AJAPscaffold773:86330-95480(-) neurotrypsin-like	--	0.3	1e-45	YP_007054747	COG2319	WD40 repeat	R	General function prediction only ;
AJAP00387	EVMFSAJAP00387 AJAPscaffold7:851002-854253(-) Retrovirus polyprotein	--	0.3	3e-24	YP_007249964	COG0476	Molybdopterin or thiamine biosynthesis adenylyltransferase	H	Coenzyme transport and metabolism ;
AJAP14957	EVMFSAJAP14957 AJAPscaffold538:202927-229326(+) uncharacterized protein LOC101735159	--	0.31	4e-21	YP_004736392	COG0142	Geranylgeranyl pyrophosphate synthase	H	Coenzyme transport and metabolism ;
AJAP04091	EVMFSAJAP04091 AJAPscaffold96:435280-448644(+) uncharacterized protein LOC100368444	--	0.54	6e-52	YP_005845634	COG0652	Peptidyl-prolyl cis-trans isomerase (rotamase) - cyclophilin family	O	Posttranslational modification, protein turnover, chaperones ;
AJAP19205	EVMFSAJAP19205 AJAPscaffold816:118344-126973(+) ERO1-like protein alpha	--	0.29	6e-23	YP_006463908	COG5492	Uncharacterized conserved protein YjdB, contains Ig-like domain	R	General function prediction only ;
AJAP05863	EVMFSAJAP05863 AJAPscaffold149:492158-506564(-)	--	0.56	1e-175	YP_003322011	COG4948	L-alanine-DL-glutamate epimerase or related enzyme of enolase superfamily	MR	Cell wall/membrane/envelope biogenesis ; General function prediction only ;
AJAP26502	EVMFSAJAP26502 AJAPscaffold1668:159978-164607(-) uncharacterized protein LOC105443212	--	0.33	5e-08	YP_006433100	COG0724	RNA recognition motif (RRM) domain	J	Translation, ribosomal structure and biogenesis ;
AJAP12154	EVMFSAJAP12154 AJAPscaffold397:440001-444771(+) soluble guanylate cyclase 88E isoform X2	--	0.38	1e-07	YP_999700	COG0508	Pyruvate/2-oxoglutarate dehydrogenase complex, dihydrolipoamide acyltransferase (E2) component	C	Energy production and conversion ;
AJAP02730	EVMFSAJAP02730 AJAPscaffold59:698159-708376(+) uncharacterized protein LOC105341816	--	0.31	7e-17	YP_007590900	COG1024	Enoyl-CoA hydratase/carnithine racemase	I	Lipid transport and metabolism ;
AJAP22357	EVMFSAJAP22357 AJAPscaffold1087:158194-169139(-)	--	0.53	7e-87	YP_006760638	COG0005	Purine nucleoside phosphorylase	F	Nucleotide transport and metabolism ;
AJAP07581	EVMFSAJAP07581 AJAPscaffold214:214824-222353(-) sodium- and chloride-dependent GABA transporter 2	--	0.34	1e-103	YP_001736560	COG0480	Translation elongation factor EF-G, a GTPase	J	Translation, ribosomal structure and biogenesis ;
AJAP26385	EVMFSAJAP26385 AJAPscaffold1647:5977-25966(-) uncharacterized protein LOC105438068	--	0.47	1e-165	YP_003290509	COG1012	Acyl-CoA reductase or other NAD-dependent aldehyde dehydrogenase	C	Energy production and conversion ;
AJAP15974	EVMFSAJAP15974 AJAPscaffold600:100088-124654(-) protein unc-93 homolog A-like	--	0.3	2e-34	YP_004178747	COG2373	Uncharacterized conserved protein YfaS, alpha-2-macroglobulin family	R	General function prediction only ;
AJAP18954	EVMFSAJAP18954 AJAPscaffold796:111280-141594(+) cryptochrome-1	--	0.27	5e-79	YP_007146260	COG5126	Ca2+-binding protein, EF-hand superfamily	T	Signal transduction mechanisms ;
AJAP10320	EVMFSAJAP10320 AJAPscaffold314:447272-452523(-) interleukin-1 receptor-associated kinase 1-binding protein 1-like	--	0.34	4e-28	YP_003546127	COG0712	FoF1-type ATP synthase, delta subunit	C	Energy production and conversion ;
AJAP27049	EVMFSAJAP27049 AJAPscaffold1781:52306-57533(+) uncharacterized protein LOC577610 isoform X7	--	0.64	1e-73	YP_007069501	COG0652	Peptidyl-prolyl cis-trans isomerase (rotamase) - cyclophilin family	O	Posttranslational modification, protein turnover, chaperones ;
AJAP16938	EVMFSAJAP16938 AJAPscaffold662:540126-559367(-) gamma-tubulin complex component 4 isoform X1	--	0.49	1e-119	YP_004430130	COG3185	4-hydroxyphenylpyruvate dioxygenase and related hemolysins	ER	Amino acid transport and metabolism ; General function prediction only ;
AJAP03608	EVMFSAJAP03608 AJAPscaffold82:292882-304527(+) uncharacterized protein LOC105446847	--	0.36	9e-19	YP_005091637	COG0221	Inorganic pyrophosphatase	CP	Energy production and conversion ; Inorganic ion transport and metabolism ;
AJAP23703	EVMFSAJAP23703 AJAPscaffold1247:153453-173219(-) serine/threonine-protein phosphatase 4 regulatory subunit 1	--	0.7	0	NP_539708	COG0538	Isocitrate dehydrogenase	C	Energy production and conversion ;
AJAP28079	EVMFSAJAP28079 AJAPscaffold2044:31026-36187(+)	--	0.55	4e-82	YP_001413376	COG3588	Fructose-bisphosphate aldolase class 1	G	Carbohydrate transport and metabolism ;
AJAP01341	EVMFSAJAP01341 AJAPscaffold26:317802-340437(-) hypothetical protein TcasGA2_TC001813	--	0.65	0	YP_005847843	COG1048	Aconitase A	C	Energy production and conversion ;
AJAP05823	EVMFSAJAP05823 AJAPscaffold148:357859-369863(+) protein FAM43B	--	0.38	1e-152	YP_007038161	COG0326	Molecular chaperone, HSP90 family	O	Posttranslational modification, protein turnover, chaperones ;
AJAP01558	EVMFSAJAP01558 AJAPscaffold30:1174729-1190456(+) tubulin-specific chaperone A-like isoform X1	--	0.66	0	YP_005442361	COG2759	Formyltetrahydrofolate synthetase	F	Nucleotide transport and metabolism ;
AJAP15975	EVMFSAJAP15975 AJAPscaffold600:170056-174518(-) uncharacterized protein LOC105330343	--	0.23	2e-24	YP_002299977	COG3898	Uncharacterized membrane-anchored protein	S	Function unknown ;
AJAP14697	EVMFSAJAP14697 AJAPscaffold523:340254-376689(-)	--	0.28	2e-13	YP_003887732	COG1572	Serine protease, subtilase family	O	Posttranslational modification, protein turnover, chaperones ;
AJAP05110	EVMFSAJAP05110 AJAPscaffold127:323042-334108(+) probable histone-lysine N-methyltransferase CG1716-like	--	0.53	1e-165	YP_002298459	COG1249	Pyruvate/2-oxoglutarate dehydrogenase complex, dihydrolipoamide dehydrogenase (E3) component or related enzyme	C	Energy production and conversion ;
AJAP05719	EVMFSAJAP05719 AJAPscaffold144:495216-501657(+) hypothetical protein BRAFLDRAFT_127132	--	0.44	1e-129	YP_002772312	COG0446	NADPH-dependent 2,4-dienoyl-CoA reductase, sulfur reductase, or a related oxidoreductase	I	Lipid transport and metabolism ;
AJAP00935	EVMFSAJAP00935 AJAPscaffold18:351698-362326(-) pol-like protein	--	0.43	3e-81	YP_003291396	COG0334	Glutamate dehydrogenase/leucine dehydrogenase	E	Amino acid transport and metabolism ;
AJAP06309	EVMFSAJAP06309 AJAPscaffold164:193779-207330(+) STAM-binding protein-like A	--	0.45	1e-138	YP_004616749	COG0753	Catalase	P	Inorganic ion transport and metabolism ;
AJAP21063	EVMFSAJAP21063 AJAPscaffold968:81273-92817(-) "bromodomain and WD repeat-containing protein 3-like, partial "	--	0.41	4e-64	YP_007516197	COG1028	NAD(P)-dependent dehydrogenase, short-chain alcohol dehydrogenase family	IQR	Lipid transport and metabolism ; Secondary metabolites biosynthesis, transport and catabolism ; General function prediction only ;
AJAP00877	EVMFSAJAP00877 AJAPscaffold17:619250-627226(+) heparan sulfate glucosamine 3-O-sulfotransferase 1-like	--	0.51	7e-98	YP_006380261	COG2084	3-hydroxyisobutyrate dehydrogenase or related beta-hydroxyacid dehydrogenase	I	Lipid transport and metabolism ;
AJAP09062	EVMFSAJAP09062 AJAPscaffold267:236585-243513(+) uncharacterized protein LOC105446855	--	0.38	2e-63	NP_126033	COG0087	Ribosomal protein L3	J	Translation, ribosomal structure and biogenesis ;
AJAP21642	EVMFSAJAP21642 AJAPscaffold1017:181734-188095(+) "LOW QUALITY PROTEIN: cadherin EGF LAG seven-pass G-type receptor 2, partial "	--	0.67	1e-132	YP_635423	COG1028	NAD(P)-dependent dehydrogenase, short-chain alcohol dehydrogenase family	IQR	Lipid transport and metabolism ; Secondary metabolites biosynthesis, transport and catabolism ; General function prediction only ;
AJAP09531	EVMFSAJAP09531 AJAPscaffold282:20474-28686(-) alpha tubulin	--	0.33	4e-40	YP_004447017	COG2319	WD40 repeat	R	General function prediction only ;
AJAP20159	EVMFSAJAP20159 AJAPscaffold889:131650-148588(-) GTPase IMAP family member 4-like	--	0.67	0	NP_359807	COG1053	Succinate dehydrogenase/fumarate reductase, flavoprotein subunit	C	Energy production and conversion ;
AJAP14478	EVMFSAJAP14478 AJAPscaffold510:639046-646712(-) hypoxia-inducible factor 1-alpha	--	0.34	2e-22	YP_005442311	COG1218	3'-Phosphoadenosine 5'-phosphosulfate (PAPS) 3'-phosphatase	P	Inorganic ion transport and metabolism ;
AJAP04497	EVMFSAJAP04497 AJAPscaffold108:430391-445320(-)	--	0.44	1e-119	YP_155423	COG0260	Leucyl aminopeptidase	E	Amino acid transport and metabolism ;
AJAP11488	EVMFSAJAP11488 AJAPscaffold364:231429-240693(-) LOW QUALITY PROTEIN: PHD and RING finger domain-containing protein 1	--	0.57	1e-105	YP_004306055	COG1024	Enoyl-CoA hydratase/carnithine racemase	I	Lipid transport and metabolism ;
AJAP05715	EVMFSAJAP05715 AJAPscaffold144:458128-470730(-) homeobox protein cut-like 1 isoform X5	--	0.43	1e-97	YP_007172865	COG0112	Glycine/serine hydroxymethyltransferase	E	Amino acid transport and metabolism ;
AJAP06383	EVMFSAJAP06383 AJAPscaffold166:482637-548175(-) uncharacterized protein LOC102083087	--	0.54	1e-08	YP_633591	COG5184	Alpha-tubulin suppressor and related RCC1 domain-containing proteins	DZ	Cell cycle control, cell division, chromosome partitioning ; Cytoskeleton ;
AJAP03084	EVMFSAJAP03084 AJAPscaffold68:1049890-1060908(+) ubiquitin carboxyl-terminal hydrolase 47	--	0.59	0	NP_522211	COG1012	Acyl-CoA reductase or other NAD-dependent aldehyde dehydrogenase	C	Energy production and conversion ;
AJAP10071	EVMFSAJAP10071 AJAPscaffold306:44722-70854(+) kielin/chordin-like protein isoform X1	--	0.26	3e-37	NP_487506	COG5635	Predicted NTPase, NACHT family domain	T	Signal transduction mechanisms ;
AJAP08104	EVMFSAJAP08104 AJAPscaffold228:1438697-1452204(+)	--	0.36	5e-93	YP_007203248	COG0624	Acetylornithine deacetylase/Succinyl-diaminopimelate desuccinylase or related deacylase	E	Amino acid transport and metabolism ;
AJAP20600	EVMFSAJAP20600 AJAPscaffold929:324313-364001(-) N-acyl-phosphatidylethanolamine-hydrolyzing phospholipase D isoform X3	--	0.39	0	YP_002496435	COG0567	2-oxoglutarate dehydrogenase complex, dehydrogenase (E1) component, and related enzymes	C	Energy production and conversion ;
AJAP05793	EVMFSAJAP05793 AJAPscaffold147:311682-320234(+) uncharacterized protein LOC100377943	--	0.57	3e-73	YP_007161929	COG0450	Alkyl hydroperoxide reductase subunit AhpC (peroxiredoxin)	V	Defense mechanisms ;
AJAP15323	EVMFSAJAP15323 AJAPscaffold557:338623-343485(-) uncharacterized protein LOC100888702	--	0.35	1e-101	YP_001630922	COG3321	Acyl transferase domain in polyketide synthase (PKS) enzymes	Q	Secondary metabolites biosynthesis, transport and catabolism ;
AJAP14865	EVMFSAJAP14865 AJAPscaffold533:78347-100938(-) pleckstrin homology domain-containing family B member 1 isoform X1	--	0.29	6e-07	YP_002315696	COG1525	Endonuclease YncB, thermonuclease family	L	Replication, recombination and repair ;
AJAP08038	EVMFSAJAP08038 AJAPscaffold227:784219-794373(-) uncharacterized protein C16orf52 homolog B-like	--	0.48	9e-71	YP_004151266	COG0149	Triosephosphate isomerase	G	Carbohydrate transport and metabolism ;
AJAP17857	EVMFSAJAP17857 AJAPscaffold724:403460-412365(+) G-protein coupled receptor 98	--	0.34	9e-92	YP_422752	COG0612	Predicted Zn-dependent peptidase	R	General function prediction only ;
AJAP16847	EVMFSAJAP16847 AJAPscaffold656:117223-147094(-) guanine nucleotide-binding protein G(q) alpha subunit	--	0.52	0	YP_165316	COG0443	Molecular chaperone DnaK (HSP70)	O	Posttranslational modification, protein turnover, chaperones ;
AJAP18517	EVMFSAJAP18517 AJAPscaffold769:28202-35903(-)	--	0.26	1e-36	NP_359930	COG0612	Predicted Zn-dependent peptidase	R	General function prediction only ;
AJAP26389	EVMFSAJAP26389 AJAPscaffold1647:88081-102871(-)	--	0.56	1e-159	YP_004484434	COG0148	Enolase	G	Carbohydrate transport and metabolism ;
AJAP22230	EVMFSAJAP22230 AJAPscaffold1076:36351-51185(+) uncharacterized protein LOC104824504	--	0.57	1e-162	YP_004495235	COG0183	Acetyl-CoA acetyltransferase	I	Lipid transport and metabolism ;
AJAP10566	EVMFSAJAP10566 AJAPscaffold326:114323-122582(-) ragulator complex protein LAMTOR1 isoform X3	--	0.39	4e-19	YP_002354319	COG3118	Negative regulator of GroEL, contains thioredoxin-like and TPR-like domains	O	Posttranslational modification, protein turnover, chaperones ;
AJAP05788	EVMFSAJAP05788 AJAPscaffold147:187906-200056(+) signal-induced proliferation-associated 1-like protein 2 isoform X3	--	0.39	2e-77	YP_004320808	COG0513	Superfamily II DNA and RNA helicase	L	Replication, recombination and repair ;
AJAP15709	EVMFSAJAP15709 AJAPscaffold582:245131-250868(+) predicted protein	--	0.4	7e-45	YP_002298442	COG0224	FoF1-type ATP synthase, gamma subunit	C	Energy production and conversion ;
AJAP07967	EVMFSAJAP07967 AJAPscaffold225:262873-268379(-) galanin receptor type 1-like	--	0.43	3e-73	YP_523147	COG1024	Enoyl-CoA hydratase/carnithine racemase	I	Lipid transport and metabolism ;
AJAP24416	EVMFSAJAP24416 AJAPscaffold1330:58885-62292(+) "CD151 antigen, partial "	--	0.46	1e-35	YP_001434772	COG0522	Ribosomal protein S4 or related protein	J	Translation, ribosomal structure and biogenesis ;
AJAP06545	EVMFSAJAP06545 AJAPscaffold172:37915-53717(-) uncharacterized protein LOC100369350	--	0.62	1e-168	YP_645157	COG1960	Acyl-CoA dehydrogenase related to the alkylation response protein AidB	I	Lipid transport and metabolism ;
AJAP01069	EVMFSAJAP01069 AJAPscaffold20:1693583-1699040(-) cytochrome P450 10	--	0.42	2e-12	YP_001541653	COG1358	Ribosomal protein L7Ae or related RNA K-turn-binding protein	J	Translation, ribosomal structure and biogenesis ;
AJAP29015	EVMFSAJAP29015 AJAPscaffold2343:11832-29502(-) uncharacterized protein LOC100888188	--	0.31	9e-52	YP_001679802	COG5026	Hexokinase	G	Carbohydrate transport and metabolism ;
AJAP06496	EVMFSAJAP06496 AJAPscaffold170:87287-102853(-)	--	0.33	3e-45	YP_001679802	COG5026	Hexokinase	G	Carbohydrate transport and metabolism ;
AJAP08508	EVMFSAJAP08508 AJAPscaffold244:82759-89917(-)	--	0.53	1e-110	YP_165316	COG0443	Molecular chaperone DnaK (HSP70)	O	Posttranslational modification, protein turnover, chaperones ;
AJAP19943	EVMFSAJAP19943 AJAPscaffold869:229592-245361(+) colorectal mutant cancer protein isoform X1	--	0.41	1e-107	YP_001969979	COG1448	Aspartate/tyrosine/aromatic aminotransferase	E	Amino acid transport and metabolism ;
AJAP00811	EVMFSAJAP00811 AJAPscaffold15:996587-1014400(+) maspardin isoform X1	--	0.65	1e-125	YP_004653173	COG0176	Transaldolase	G	Carbohydrate transport and metabolism ;
AJAP05355	EVMFSAJAP05355 AJAPscaffold133:516379-526407(+) LOW QUALITY PROTEIN: solute carrier organic anion transporter family member 4A1	--	0.51	1e-134	YP_008801320	COG0045	Succinyl-CoA synthetase, beta subunit	C	Energy production and conversion ;
AJAP21615	EVMFSAJAP21615 AJAPscaffold1015:187775-189545(-) G protein alpha subunit	--	0.39	3e-36	YP_003266114	COG5277	Actin-related protein	Z	Cytoskeleton ;
AJAP12474	EVMFSAJAP12474 AJAPscaffold411:455112-467889(-) hypothetical protein BRAFLDRAFT_128105	--	0.24	9e-07	YP_007053317	COG5635	Predicted NTPase, NACHT family domain	T	Signal transduction mechanisms ;
AJAP05560	EVMFSAJAP05560 AJAPscaffold140:186933-223397(-) homeobox protein vnd-like	--	0.53	0	YP_001996219	COG0058	Glucan phosphorylase	G	Carbohydrate transport and metabolism ;
AJAP15519	EVMFSAJAP15519 AJAPscaffold571:221474-225378(+) putative L-aspartate dehydrogenase-like	--	0.52	0	YP_004113662	COG0443	Molecular chaperone DnaK (HSP70)	O	Posttranslational modification, protein turnover, chaperones ;
AJAP13423	EVMFSAJAP13423 AJAPscaffold452:176544-179914(+)	--	0.59	3e-62	NP_441918	COG0105	Nucleoside diphosphate kinase	F	Nucleotide transport and metabolism ;
AJAP00189	EVMFSAJAP00189 AJAPscaffold4:231330-265726(+) uncharacterized protein LOC593133	--	0.29	8e-25	YP_003270166	COG0515	Serine/threonine protein kinase	T	Signal transduction mechanisms ;
AJAP24208	EVMFSAJAP24208 AJAPscaffold1308:38226-98720(+) uncharacterized protein LOC100374272	--	0.42	1e-55	YP_760761	COG0235	Ribulose-5-phosphate 4-epimerase/Fuculose-1-phosphate aldolase	G	Carbohydrate transport and metabolism ;
AJAP15110	EVMFSAJAP15110 AJAPscaffold546:68050-85241(-) protocadherin Fat 4	--	0.28	1e-13	YP_506652	COG0476	Molybdopterin or thiamine biosynthesis adenylyltransferase	H	Coenzyme transport and metabolism ;
AJAP05097	EVMFSAJAP05097 AJAPscaffold126:601326-604154(-) "alpha-(1,3)-fucosyltransferase 11 "	--	0.4	2e-18	YP_005841940	COG0200	Ribosomal protein L15	J	Translation, ribosomal structure and biogenesis ;
AJAP07642	EVMFSAJAP07642 AJAPscaffold215:727417-729316(+) transcription initiation protein SPT3 homolog isoform X3	--	0.44	3e-85	YP_003342849	COG0596	Pimeloyl-ACP methyl ester carboxylesterase	HR	Coenzyme transport and metabolism ; General function prediction only ;
AJAP08407	EVMFSAJAP08407 AJAPscaffold238:418100-445597(+)	--	0.4	4e-05	NP_844547	COG3064	Membrane protein involved in colicin uptake	M	Cell wall/membrane/envelope biogenesis ;
AJAP08685	EVMFSAJAP08685 AJAPscaffold250:50823-62920(+) "hypothetical protein, partial "	--	0.52	1e-151	YP_004846606	COG1012	Acyl-CoA reductase or other NAD-dependent aldehyde dehydrogenase	C	Energy production and conversion ;
AJAP28981	EVMFSAJAP28981 AJAPscaffold2331:40037-43742(-) histamine H2 receptor-like	--	0.72	6e-89	YP_677841	COG0538	Isocitrate dehydrogenase	C	Energy production and conversion ;
AJAP07738	EVMFSAJAP07738 AJAPscaffold219:397034-407916(-) uncharacterized protein LOC575423	--	0.7	0	YP_005368738	COG1951	Tartrate dehydratase alpha subunit/Fumarate hydratase class I, N-terminal domain	C	Energy production and conversion ;
AJAP08170	EVMFSAJAP08170 AJAPscaffold230:773373-774305(+) hypothetical protein BRAFLDRAFT_242424	--	0.65	1e-101	YP_007130943	COG3288	NAD/NADP transhydrogenase alpha subunit	C	Energy production and conversion ;
AJAP18230	EVMFSAJAP18230 AJAPscaffold748:317770-356589(-) fibropellin-1-like	--	0.31	4e-21	YP_001547750	COG0515	Serine/threonine protein kinase	T	Signal transduction mechanisms ;
AJAP12041	EVMFSAJAP12041 AJAPscaffold392:403017-424078(-) zinc transporter ZIP11 isoform 2	--	0.44	0	YP_005887633	COG1250	3-hydroxyacyl-CoA dehydrogenase	I	Lipid transport and metabolism ;
AJAP19962	EVMFSAJAP19962 AJAPscaffold871:64836-70273(-)	--	0.52	3e-23	YP_005442970	COG4281	Acyl-CoA-binding protein	I	Lipid transport and metabolism ;

## Sheet: IPR.anno
Protein_ID	Description	Gene	Length	Start	End	IPR_ID	IPR_Description
AJAP06383	EVMFSAJAP06383 AJAPscaffold166:482637-548175(-) uncharacterized protein LOC102083087	--	23	710	733	IPR026823	Complement Clr-like EGF domain
AJAP06383	EVMFSAJAP06383 AJAPscaffold166:482637-548175(-) uncharacterized protein LOC102083087	--	22	945	967	IPR026823	Complement Clr-like EGF domain
AJAP06383	EVMFSAJAP06383 AJAPscaffold166:482637-548175(-) uncharacterized protein LOC102083087	--	23	2830	2853	IPR026823	Complement Clr-like EGF domain
AJAP06383	EVMFSAJAP06383 AJAPscaffold166:482637-548175(-) uncharacterized protein LOC102083087	--	36	1294	1330	IPR000742	EGF-like domain
AJAP06383	EVMFSAJAP06383 AJAPscaffold166:482637-548175(-) uncharacterized protein LOC102083087	--	41	1627	1668	IPR000742	EGF-like domain
AJAP06383	EVMFSAJAP06383 AJAPscaffold166:482637-548175(-) uncharacterized protein LOC102083087	--	37	264	301	IPR000742	EGF-like domain
AJAP06383	EVMFSAJAP06383 AJAPscaffold166:482637-548175(-) uncharacterized protein LOC102083087	--	36	2809	2845	IPR000742	EGF-like domain
AJAP06383	EVMFSAJAP06383 AJAPscaffold166:482637-548175(-) uncharacterized protein LOC102083087	--	41	2645	2686	IPR000742	EGF-like domain
AJAP06383	EVMFSAJAP06383 AJAPscaffold166:482637-548175(-) uncharacterized protein LOC102083087	--	41	2372	2413	IPR000742	EGF-like domain
AJAP06383	EVMFSAJAP06383 AJAPscaffold166:482637-548175(-) uncharacterized protein LOC102083087	--	40	1006	1046	IPR000742	EGF-like domain
AJAP06383	EVMFSAJAP06383 AJAPscaffold166:482637-548175(-) uncharacterized protein LOC102083087	--	53	2585	2638	IPR017878	TB domain
AJAP06383	EVMFSAJAP06383 AJAPscaffold166:482637-548175(-) uncharacterized protein LOC102083087	--	56	854	910	IPR017878	TB domain
AJAP06383	EVMFSAJAP06383 AJAPscaffold166:482637-548175(-) uncharacterized protein LOC102083087	--	41	2414	2455	IPR000742	EGF-like domain
AJAP06383	EVMFSAJAP06383 AJAPscaffold166:482637-548175(-) uncharacterized protein LOC102083087	--	51	2304	2355	IPR017878	TB domain
AJAP06383	EVMFSAJAP06383 AJAPscaffold166:482637-548175(-) uncharacterized protein LOC102083087	--	37	730	767	IPR000742	EGF-like domain
AJAP06383	EVMFSAJAP06383 AJAPscaffold166:482637-548175(-) uncharacterized protein LOC102083087	--	28	687	715	IPR004094	Antistasin-like domain
[truncated: 6,591 more rows]

## Sheet: KEGG.anno
Protein_ID	Description	Gene	KEGG_GENE	E-value	KO	KO_name	KO_Description	EC	KO_Class
[truncated: 1,259 more rows]
